# Supplementary material for: The Role of miR-155 in Modulating Gene Expression in CD4+ T Cells: Insights into Alternative Immune Pathways in Autoimmune Encephalomyelitis
Source: Int J Mol Sci. 2024 Oct 22;25(21):11355. doi: 10.3390/ijms252111355 (PMC11545458; doi:10.3390/ijms252111355)
Supplement: Supplementary file 1 [file ijms-25-11355-s001.zip]

Archive with 2 entries (2 files):
- Supplementary_Table S1_miRNA seq_Data.xlsx
- Supplementary_Table S2_mRNA seq_Data.xlsx
