# Supplementary material for: The Role of miR-155 in Modulating Gene Expression in CD4+ T Cells: Insights into Alternative Immune Pathways in Autoimmune Encephalomyelitis
Source: Int J Mol Sci. 2024 Oct 22;25(21):11355. doi: 10.3390/ijms252111355 (PMC11545458; doi:10.3390/ijms252111355)
Supplement: Supplementary file 1 [file ijms-25-11355-s001.zip › Supplementary_Table S1_miRNA seq_Data.xlsx]

## Sheet: KO_MOGvsWT.DE_up
Supplementary_Table S1_miRNA seq_up_Data
sRNA	KO_MOG_readcount	WT_readcount	log2FoldChange	pval	padj	significant
mmu-miR-101c	20.0918095112666	5.59599600788475	1.83642544692857	0.0218898192221153	0.998986660900302	TRUE
mmu-miR-12191-3p	749.634558016531	303.780313223257	1.3032415962319	0.0150976434921671	0.998986660900302	TRUE
mmu-miR-184-3p	174.658315426507	71.9090503210599	1.28412376340753	0.0291032218566818	0.998986660900302	TRUE
mmu-miR-302b-3p	6.27346726960705	0	5.17243105767889	0.0305702682983907	0.998986660900302	TRUE
mmu-miR-3470b	811.431991630178	461.473824545958	0.814022681255768	0.0199600213239527	0.998986660900302	TRUE
mmu-miR-3473a	112.406474422005	52.9505789807705	1.0805144240833	0.0494029848483147	0.998986660900302	TRUE
mmu-miR-452-5p	19.9019981589146	0.58798194268364	5.02408543250137	0.00144967905699287	0.455199223895762	TRUE
mmu-miR-5107-3p	6.38438018615476	0.358184450819666	4.23385678693177	0.0172578856685046	0.998986660900302	TRUE
mmu-miR-5107-5p	8.8399883447956	0	5.66004111741	0.00126369468535674	0.455199223895762	TRUE
mmu-miR-676-3p	12.7046058523105	1.98021856939476	2.71520953321095	0.016776367024332	0.998986660900302	TRUE
mmu-miR-7649-5p	29.1739799603919	11.2831619212948	1.37744446297575	0.0403515073907061	0.998986660900302	TRUE
novel_603	5.39478068780989	0	4.92208046185759	0.031724668337755	0.998986660900302	TRUE

## Sheet: KO_MOGvsWT.DE_down
Supplementary_Table S1_miRNA seq_down_Data
sRNA	KO_MOG_readcount	WT_readcount	log2FoldChange	pval	padj	significant
mmu-let-7c-1-3p	0	5.3562730716166	-4.82281884954796	0.0292299800576479	0.998986660900302	TRUE
mmu-miR-155-3p	0.33621370721875	570.984794756694	-10.5958896846732	1.79063750410982e-17	1.12452035258097e-14	TRUE
mmu-miR-155-5p	49.6299710691389	32752.6720171407	-9.38045935392386	7.15816906561012e-79	8.99066034640632e-76	TRUE
mmu-miR-18b-5p	34.3112171715622	73.4138903831693	-1.09477185108449	0.0347507457836794	0.998986660900302	TRUE
mmu-miR-19b-3p	475.828569559358	895.88542235444	-0.912204993545672	0.0457084707815694	0.998986660900302	TRUE
mmu-miR-210-3p	1270.43964480156	2973.85872388108	-1.22749170612851	0.0371850768828023	0.998986660900302	TRUE
mmu-miR-210-5p	59.4342077421207	203.386045920912	-1.78467316378161	0.00278388027676501	0.699310725523372	TRUE
mmu-miR-292a-5p	0.570315206327914	9.07866587320295	-3.86212111101575	0.0365487323949187	0.998986660900302	TRUE
mmu-miR-7041-5p	0	4.87794850718043	-4.68330037109697	0.0190289494842673	0.998986660900302	TRUE
novel_653	0.33621370721875	8.69654701148698	-4.5667018800931	0.00916180491774983	0.998986660900302	TRUE
novel_669	0.421547248382595	5.87317810556933	-3.99762068373157	0.0251735413162509	0.998986660900302	TRUE
