# Supplementary material for: The Role of miR-155 in Modulating Gene Expression in CD4+ T Cells: Insights into Alternative Immune Pathways in Autoimmune Encephalomyelitis
Source: Int J Mol Sci. 2024 Oct 22;25(21):11355. doi: 10.3390/ijms252111355 (PMC11545458; doi:10.3390/ijms252111355)
Supplement: Supplementary file 1 [file ijms-25-11355-s001.zip › Supplementary_Table S2_mRNA seq_Data.xlsx]

## Sheet: KO_MOGvsWT_deg_down
Supplementary_Table S2_mRNA seq_down_Data
gene_id	KO_MOG1	KO_MOG3	WT_UNST1	WT_UNST4	KO_MOG	WT	log2FoldChange	pvalue	padj	gene_name	gene_chr	gene_start	gene_end	gene_strand	gene_length	gene_biotype	gene_description	tf_family	KO_MOG1_count	KO_MOG3_count	WT_UNST1_count	WT_UNST4_count	KO_MOG1_fpkm	KO_MOG3_fpkm	WT_UNST1_fpkm	WT_UNST4_fpkm
ENSMUSG00000076613	45.2754961685915	66.0105915675829	420.588867503111	643.922019537632	55.6430438680872	532.255443520372	-3.25869967208687	3.44613100275933e-21	5.69059612485648e-17	Ighg2b	12	113302965	113307933	-	2678	IG_C_gene	immunoglobulin heavy constant gamma 2B [Source:MGI Symbol;Acc:MGI:96445]	-	47	67	414	638	0.780572311166179	1.1295270516198	7.25063253791645	11.0799869561882
ENSMUSG00000076612	13.4863180076656	9.85232709963925	113.782495556397	300.766084360838	11.6693225536524	207.274289958617	-4.14974216664367	1.86287033980326e-13	1.53807889605856e-09	Ighg2c	12	113285325	113288932	-	1326	IG_C_gene	immunoglobulin heavy constant gamma 2C [Source:MGI Symbol;Acc:MGI:2686979]	-	14	10	112	298	0.469580839675273	0.340477864550306	3.96150880730341	10.4520597342566
ENSMUSG00000020284	291.882454023048	420.694367154596	972.230787923858	965.883029306448	356.288410588822	969.056908615153	-1.44378009563221	2.18078527045228e-08	6.00188452849642e-05	1810043G02Rik	10	77978524	77986905	+	6627	protein_coding	RIKEN cDNA 1810043G02 gene [Source:MGI Symbol;Acc:MGI:1915134]	-	303	427	957	957	2.03353435731587	2.90899725160876	6.77300029278155	6.71620757552556
ENSMUSG00000021196	4599.79774904308	8753.79262802947	16987.1170374868	15456.1470332277	6676.79518853627	16221.6320353572	-1.28071263509975	1.69975421723069e-06	0.00311867126545893	Pfkp	13	6579768	6648777	-	13401	protein_coding	phosphofructokinase, platelet [Source:MGI Symbol;Acc:MGI:1891833]	-	4775	8885	16721	15314	15.8475461507667	29.9331644353263	58.5209229488046	53.1472231896841
ENSMUSG00000096141	109.817160919562	160.59293172412	345.411147224777	418.852097348146	135.205046321841	382.131622286462	-1.49937248235588	2.85888162984503e-06	0.00419259475952271	Dnah7a	1	53397006	53706784	-	12767	protein_coding	dynein, axonemal, heavy chain 7A [Source:MGI Symbol;Acc:MGI:2685838]	-	114	163	340	415	0.397138370400659	0.576409529945752	1.24903953739878	1.51177925449684
ENSMUSG00000096544	202.294770114984	192.120378442965	462.241388197863	489.501848708075	197.207574278974	475.871618452969	-1.27081019002177	3.04675934804533e-06	0.00419259475952271	Gm4617	3	124385667	124385997	+	331	processed_pseudogene	predicted pseudogene 4617 [Source:MGI Symbol;Acc:MGI:3704225]	-	210	195	455	485	28.2174105774658	26.597390162167	64.4717605931799	68.1463952604243
ENSMUSG00000067149	46.2388045977105	112.316528935887	240.771887918448	370.406553558481	79.277666766799	305.589220738464	-1.94757205016605	3.95189371600364e-06	0.00501981699479755	Jchain	5	88519809	88527891	-	2517	protein_coding	immunoglobulin joining chain [Source:MGI Symbol;Acc:MGI:96493]	-	48	114	237	367	0.848171896352001	2.04481509403586	4.4162256683154	6.781284917858
ENSMUSG00000037818	689.728835249182	617.740909147381	1375.54909806573	1255.54700988215	653.734872198281	1315.54805397394	-1.00882349550449	5.00573489322444e-06	0.00590426430655822	Abhd18	3	40846970	40938138	+	11184	protein_coding	abhydrolase domain containing 18 [Source:MGI Symbol;Acc:MGI:1915468]	-	716	627	1354	1244	2.84735567699481	2.53106203096257	5.67816009371469	5.17311776359699
ENSMUSG00000043154	87.6610670498262	89.6561766067171	272.265257224236	238.190590299187	88.6586218282717	255.227923761711	-1.52546349513515	7.24782935714289e-06	0.00698889021289051	Ppp2r3a	9	101105084	101251795	-	12455	protein_coding	protein phosphatase 2, regulatory subunit B'', alpha [Source:MGI Symbol;Acc:MGI:2442104]	-	91	91	268	236	0.3249552193626	0.329860313157987	1.00919987801356	0.881246518338316
ENSMUSG00000016496	4265.5297241388	4306.45217525231	7472.05584658304	7872.40086582058	4285.99094969556	7672.22835620181	-0.840019035770818	7.95471728207896e-06	0.00698889021289051	Cd274	19	29367455	29388095	+	3622	protein_coding	CD274 antigen [Source:MGI Symbol;Acc:MGI:1926446]	-	4428	4371	7355	7800	54.3732162265693	54.4834709312228	95.2402130587189	100.15561447703
ENSMUSG00000026069	183.991909961723	230.544454131558	515.068975420476	467.297641137811	207.268182046641	491.183308279144	-1.24497147234217	8.0414772630606e-06	0.00698889021289051	Il1rl1	1	40429570	40465415	+	6894	protein_coding	interleukin 1 receptor-like 1 [Source:MGI Symbol;Acc:MGI:98427]	-	191	234	507	463	1.23221912368102	1.53241708332067	3.44923518379278	3.12348090311486
ENSMUSG00000074695	127.156712643704	140.888277524841	223.501330557209	782.193675770635	134.022495084273	502.847503163922	-1.90776865770663	1.3536942041474e-05	0.0106070450922047	Il22	10	118204942	118210047	+	1110	protein_coding	interleukin 22 [Source:MGI Symbol;Acc:MGI:1355307]	-	132	143	220	775	5.28903948069771	5.81628213696396	9.29577983644265	32.471912406762
ENSMUSG00000000628	386.286680076707	887.694671677496	1634.60745848431	1665.31556776974	636.990675877101	1649.96151312703	-1.37329076287583	1.39704987603508e-05	0.0106070450922047	Hk2	6	82725025	82774454	-	5969	protein_coding	hexokinase 2 [Source:MGI Symbol;Acc:MGI:1315197]	-	401	901	1609	1650	2.98791783209887	6.81483928970899	12.6427221173702	12.8561670940688
ENSMUSG00000026773	1120.32770306536	1419.72033505802	2486.96026001839	2287.03337973711	1270.02401906169	2386.99681987775	-0.910401612871894	2.76775545909746e-05	0.0190433107900318	Pfkfb3	2	11471433	11554077	-	7561	protein_coding	6-phosphofructo-2-kinase/fructose-2,6-biphosphatase 3 [Source:MGI Symbol;Acc:MGI:2181202]	-	1163	1441	2448	2266	6.84110621171752	8.60433179917115	15.1851225992046	13.9383000883536
ENSMUSG00000021831	1212.80531226078	1829.57714240301	3022.3475382168	2857.27780142796	1521.19122733189	2939.81266982238	-0.950598681122361	6.21594134963616e-05	0.0332518044148899	Ero1l	14	45283087	45318771	-	5285	protein_coding	ERO1-like (S. cerevisiae) [Source:MGI Symbol;Acc:MGI:1354385]	-	1259	1857	2975	2831	10.5951374442823	15.8635111649406	26.4014698244541	24.9128848576026
ENSMUSG00000096150	0	0	164.578252501217	37.3434400045335	0	100.960846252875	-9.13796719799875	7.35266984717287e-05	0.0367923142988986	Ighv1-85	12	116000028	116000461	-	351	IG_V_gene	immunoglobulin heavy variable 1-85 [Source:MGI Symbol;Acc:MGI:3645723]	-	0	0	162	37	0	0	21.646815982765	4.9025694055536
ENSMUSG00000096954	294.772379310405	193.105611152929	491.702927225859	566.207293041711	243.938995231667	528.955110133785	-1.11632322537661	0.000144991610122867	0.0583962550721682	Gdap10	12	32821872	32826904	+	5003	lincRNA	ganglioside-induced differentiation-associated-protein 10 [Source:MGI Symbol;Acc:MGI:1338008]	-	306	196	484	561	2.7202998655561	1.76871547241988	4.53733647023645	5.21508632235234
ENSMUSG00000031932	370.873745210803	387.196455015822	615.64457417122	924.502460652776	379.035100113313	770.073517411998	-1.02272593566197	0.000160859252129544	0.0621732356997996	Gpr83	9	14860210	14870789	+	5095	protein_coding	G protein-coupled receptor 83 [Source:MGI Symbol;Acc:MGI:95712]	-	385	393	606	916	3.36079790358368	3.4824169542439	5.57846307858106	8.36142749911663
ENSMUSG00000090062	248.533574712694	157.637233594228	416.525206947525	483.446155734366	203.085404153461	449.985681340946	-1.14743985635397	0.000199362246313788	0.0700440164548846	Galnt6os	15	100695773	100704896	+	1968	antisense	polypeptide N-acetylgalactosaminyltransferase 6, opposite strand [Source:MGI Symbol;Acc:MGI:1916281]	-	258	160	410	479	5.83069693305852	3.6705174666155	9.77113221444256	11.3198210775972
ENSMUSG00000076614	46.2388045977105	111.331296225923	502.87799375372	2522.19612354944	78.785050411817	1512.53705865158	-4.2630329678541	0.000248257694187497	0.0836628429411863	Ighg1	12	113325240	113330523	-	2592	IG_C_gene	immunoglobulin heavy constant gamma 1 (G1m marker) [Source:MGI Symbol;Acc:MGI:96446]	-	48	113	495	2499	0.823629885462186	1.96823002579046	8.95687119657235	44.8394629161655
ENSMUSG00000020333	3.85323371647588	13.7932579394949	43.6843509725453	78.7240086582058	8.82324582798541	61.2041798153756	-2.79739543924031	0.000278797565390582	0.090270278378327	Acsl6	11	54303798	54364756	+	9914	protein_coding	acyl-CoA synthetase long-chain family member 6 [Source:MGI Symbol;Acc:MGI:894291]	-	4	14	43	78	0.0179447302057527	0.0637546003380259	0.203425629318231	0.365910465640308
ENSMUSG00000068227	4489.0172796944	5796.12403271777	8112.08238408778	9286.40517518143	5142.57065620608	8699.2437796346	-0.758420653097371	0.000308372437470216	0.0979260396143401	Il2rb	15	78479256	78495271	-	4287	protein_coding	interleukin 2 receptor, beta chain [Source:MGI Symbol;Acc:MGI:96550]	-	4660	5883	7985	9201	48.3457486302086	61.9552011546577	87.358981925625	99.818419774901
ENSMUSG00000111394	1038.44648659025	1569.47570697253	2227.90189959981	2537.33535598371	1303.96109678139	2382.61862779176	-0.869738841047035	0.000340052317492274	0.105948753183961	AC160637.1	9	59672814	59676700	+	3887	TEC	novel transcript	-	1078	1593	2193	2514	12.3347421899987	18.5026375583014	26.4612416110389	30.0801415628823
ENSMUSG00000097439	175.322134099652	269.953762530115	471.384624447931	460.232666001819	222.637948314884	465.808645224875	-1.06537878433479	0.000360756049489055	0.110317863800236	Gm16754	9	21225371	21233046	+	2611	antisense	predicted gene, 16754 [Source:MGI Symbol;Acc:MGI:4439678]	-	182	274	464	456	3.10020471632415	4.73779316966203	8.3348393979343	8.12245125896971
ENSMUSG00000020841	392.06653065142	447.295650323622	678.631312782797	896.242560108804	419.681090487521	787.436936445801	-0.907976356503835	0.000374806879535552	0.112530654577647	Cpd	11	76778424	76847018	-	8332	protein_coding	carboxypeptidase D [Source:MGI Symbol;Acc:MGI:107265]	-	407	454	668	888	2.17255612370234	2.46002203997531	3.76022063518826	4.95670243307531
ENSMUSG00000019845	192.661685823794	277.835624209827	457.161812503381	499.594670330921	235.24865501681	478.378241417151	-1.02427093598502	0.000410566882485331	0.121065909472862	Tube1	10	39133976	39152542	+	7838	protein_coding	epsilon-tubulin 1 [Source:MGI Symbol;Acc:MGI:1919174]	-	200	282	450	495	1.1348816997948	1.62433744382528	2.69273355233426	2.93716999430325
ENSMUSG00000025001	575.095132184025	803.949891330562	1133.76129500839	1402.90220557572	689.522511757293	1268.33175029205	-0.879401774847153	0.000435813122308476	0.126255826117191	Hells	19	38930915	38971051	+	7205	protein_coding	helicase, lymphoid specific [Source:MGI Symbol;Acc:MGI:106209]	-	597	816	1116	1390	3.68524361520193	5.11315054946932	7.26467745264759	8.97242750820768
ENSMUSG00000029414	400.736306513491	517.24717273106	828.986753339465	829.629937398015	458.991739622276	829.30834536874	-0.853589160387175	0.000513568101270511	0.14240254550168	Kntc1	5	123749716	123821593	+	7983	protein_coding	kinetochore associated 1 [Source:MGI Symbol;Acc:MGI:2673709]	-	416	525	816	822	2.31767778366811	2.96910516606158	4.79413386665772	4.78888966766925
ENSMUSG00000034799	140.643030651369	256.16050459062	511.005314864891	380.499375181328	198.401767620995	445.752345023109	-1.16820440842193	0.000521207817793697	0.14240254550168	Unc13a	8	71624417	71671757	-	12623	protein_coding	unc-13 homolog A [Source:MGI Symbol;Acc:MGI:3051532]	-	146	260	503	377	0.514417968548195	0.929914826763556	1.86892352202726	1.38901811949592
ENSMUSG00000049878	2467.9961954028	2330.07535906468	4039.2785922521	3632.4065020626	2399.03577723374	3835.84254715735	-0.677075349333667	0.000591950999025022	0.152732606982816	Rlf	4	121145373	121215084	-	9492	protein_coding	rearranged L-myc fusion sequence [Source:MGI Symbol;Acc:MGI:1924705]	zf-C2H2	2562	2365	3976	3599	12.0045877996126	11.2487903334504	19.6460286647907	17.6340984128773
ENSMUSG00000037474	417.112549808514	500.498216661674	745.68171194996	841.741323345431	458.805383235094	793.711517647696	-0.790853957485074	0.0011649163696546	0.249821610546837	Dtl	1	191537356	191575544	-	13709	protein_coding	denticleless E3 ubiquitin protein ligase [Source:MGI Symbol;Acc:MGI:1924093]	-	433	508	734	834	1.4047789030474	1.67297843302942	2.51117171332147	2.82936786913574
ENSMUSG00000022639	326.561557471331	584.242997008607	886.89391625656	854.861991455132	455.402277239969	870.877953855846	-0.935568262824092	0.00122103512870188	0.251385898669429	Dubr	16	50719294	50732773	-	4679	lincRNA	Dppa2 upstream binding RNA [Source:MGI Symbol;Acc:MGI:1915440]	-	339	593	873	847	3.22234851106449	5.72181819827886	8.75079128689893	8.41898058930857
ENSMUSG00000039967	5772.14410728086	4072.95202299086	8696.23358895321	7376.8433241388	4922.54806513586	8036.538456546	-0.707144413123718	0.00166487568325087	0.312500454464378	Zfp292	4	34803113	34882960	-	9986	protein_coding	zinc finger protein 292 [Source:MGI Symbol;Acc:MGI:1353423]	zf-C2H2	5992	4134	8560	7309	26.687389823676	18.6900867460403	40.2039135216319	34.0404696429112
ENSMUSG00000020330	397.846381226134	527.0994998307	723.331578894239	880.094045512249	462.472940528417	801.712812203244	-0.793884119395725	0.00200556415192741	0.339832394704038	Hmmr	11	40701395	40733422	-	5431	protein_coding	hyaluronan mediated motility receptor (RHAMM) [Source:MGI Symbol;Acc:MGI:104667]	-	413	535	712	872	3.3821752357904	4.4474019865703	6.1487426728188	7.46733826878033
ENSMUSG00000079363	18160.2905057508	28597.3646394129	37885.5073597247	39068.3032198781	23378.8275725818	38476.9052898014	-0.718796411222024	0.00201680946411892	0.339832394704038	Gbp4	5	105115767	105139586	-	7494	protein_coding	guanylate binding protein 4 [Source:MGI Symbol;Acc:MGI:97072]	-	18852	29026	37292	38709	111.884415857965	174.866214548649	233.393154549875	240.230091283732
ENSMUSG00000086513	20.2294770114983	33.4979121387734	102.607429028537	72.6683156844977	26.8636945751359	87.6378723565172	-1.70673710658176	0.00208396803191699	0.34081490659238	9130208D14Rik	7	105824223	105831515	-	7293	unprocessed_pseudogene	RIKEN cDNA 9130208D14 gene [Source:MGI Symbol;Acc:MGI:1924950]	-	21	34	101	72	0.12806750172962	0.210477225358371	0.649533099898773	0.459150885214443
ENSMUSG00000018476	2947.72379310405	2227.61115722843	4782.92847392427	3657.63855611972	2587.66747516624	4220.28351502199	-0.705648361907841	0.00208455795832558	0.34081490659238	Kdm6b	11	69398508	69413675	-	6954	protein_coding	KDM1 lysine (K)-specific demethylase 6B [Source:MGI Symbol;Acc:MGI:2448492]	-	3060	2261	4708	3624	19.570981057488	14.6790612455877	31.7532289667614	24.2372111152435
ENSMUSG00000037820	139.679722222251	329.067725127951	476.464200142413	528.863853037177	234.373723675101	502.664026589795	-1.10122712194524	0.00210826197527908	0.341311078409641	Tgm2	2	158116402	158146436	-	4608	protein_coding	transglutaminase 2, C polypeptide [Source:MGI Symbol;Acc:MGI:98731]	-	145	334	469	524	1.3995273444377	3.27240014243702	4.77360521726412	5.28868815307714
ENSMUSG00000004319	1904.4607643682	1933.02657694922	3142.22552460657	2743.22891708979	1918.74367065871	2942.72722084818	-0.616989474619863	0.0021775550034444	0.346363242265977	Clcn3	8	60910389	60983300	-	17071	protein_coding	chloride channel, voltage-sensitive 3 [Source:MGI Symbol;Acc:MGI:103555]	-	1977	1962	3093	2718	5.15078667401863	5.18886590210563	8.49781133551051	7.40490742027721
ENSMUSG00000026358	800.509304597863	861.09338850847	1278.02124473168	1338.3081471895	830.801346553167	1308.16469596059	-0.655003790812653	0.00229290421003883	0.348876832997541	Rgs1	1	144242296	144249242	-	6947	protein_coding	regulator of G-protein signaling 1 [Source:MGI Symbol;Acc:MGI:1354694]	-	831	874	1258	1326	5.32021987623868	5.67997651786526	8.49316320191305	8.87718699555005
ENSMUSG00000076940	21.1927854406173	7.8818616797114	88.3846170839871	42.389850815957	14.5373235601644	65.387233949972	-2.16727684243897	0.00229394348937394	0.348876832997541	Iglv2	16	19260401	19260859	-	366	IG_V_gene	immunoglobulin lambda variable 2 [Source:MGI Symbol;Acc:MGI:99548]	-	22	8	87	42	2.67342159543464	0.9868276467622	11.1487016741836	5.33700178531023
ENSMUSG00000076547	2.88992528735691	4.92616354981962	5.07957569448202	78.7240086582058	3.90804441858826	41.9017921763439	-3.42413911891384	0.00248958071626745	0.373731330615676	Igkv4-70	6	69267888	69268443	-	379	IG_V_gene	immunoglobulin kappa chain variable 4-70 [Source:MGI Symbol;Acc:MGI:2686348]	-	3	5	5	78	0.352052879801779	0.595611673342621	0.618752435743064	9.57159988484963
ENSMUSG00000019916	1406.43030651369	3288.70678585958	4528.94968920017	4393.40525242525	2347.56854618664	4461.17747081271	-0.926316915728184	0.00253844975084489	0.377634421042358	P4ha1	10	59323296	59373304	+	4114	protein_coding	procollagen-proline, 2-oxoglutarate 4-dioxygenase (proline 4-hydroxylase), alpha 1 polypeptide [Source:MGI Symbol;Acc:MGI:97463]	-	1460	3338	4458	4353	15.7839037845986	36.6314788123041	50.8231880353737	49.2100178852275
ENSMUSG00000034422	5345.39847318116	6010.9047634899	8304.0903453392	8474.94231670454	5678.15161833553	8389.51633102187	-0.563176120295656	0.00316773053799779	0.43686570688984	Parp14	16	35832874	35871544	-	9306	protein_coding	poly (ADP-ribose) polymerase family, member 14 [Source:MGI Symbol;Acc:MGI:1919489]	-	5549	6101	8174	8397	26.52024507406	29.5985464093059	41.1962525961849	41.9652918772259
ENSMUSG00000028278	290.919145593929	465.029839102972	675.583567366108	667.13550927018	377.97449234845	671.359538318144	-0.829045890431913	0.00320275697235365	0.43686570688984	Rragd	4	32983037	33022180	+	5173	protein_coding	Ras-related GTP binding D [Source:MGI Symbol;Acc:MGI:1098604]	-	302	472	665	661	2.59651192192486	4.11938066966614	6.0292777940268	5.94275907833238
ENSMUSG00000104713	1496.01799042176	2607.91098327451	3269.21491696863	3692.96343179968	2051.96448684813	3481.08917438415	-0.762599806646849	0.00341004623281657	0.454113656794355	Gbp6	5	105270702	105293698	-	5954	protein_coding	guanylate binding protein 6 [Source:MGI Symbol;Acc:MGI:2140937]	-	1553	2647	3218	3659	11.6008144868374	20.0713931356759	25.34914622727	28.581348948593
ENSMUSG00000076934	44.3121877394726	28.5717485889538	144.259949723289	70.6497513599283	36.4419681642132	107.454850541609	-1.55930028551437	0.00359069811593854	0.467957368676575	Iglv1	16	19085017	19085500	-	391	IG_V_gene	immunoglobulin lambda variable 1 [Source:MGI Symbol;Acc:MGI:96530]	-	46	29	142	70	5.23247221352447	3.34852578092519	17.0332575891664	8.32626876992133
ENSMUSG00000034206	310.185314176308	319.215398028312	470.368709309035	608.597143857668	314.70035610231	539.482926583351	-0.777653146668571	0.00359901809616212	0.467957368676575	Polq	16	37011786	37095417	+	9685	protein_coding	polymerase (DNA directed), theta [Source:MGI Symbol;Acc:MGI:2155399]	-	322	324	463	603	1.47870691258818	1.5103506667998	2.24216460850564	2.89565508767706
ENSMUSG00000042622	393.029839080539	268.968529820151	837.114074450636	445.093433567548	330.999184450345	641.103754009092	-0.953515516058071	0.00370017571383345	0.475492844846491	Maff	15	79346621	79359076	+	2594	protein_coding	v-maf musculoaponeurotic fibrosarcoma oncogene family, protein F (avian) [Source:MGI Symbol;Acc:MGI:96910]	TF_bZIP	408	273	824	441	6.99545629780373	4.75143816543878	14.8985281937406	7.90674551308682
ENSMUSG00000022797	3158.6883390811	5398.09001789234	6196.06643212916	8341.71707128296	4278.38917848672	7268.89175170606	-0.764699920569197	0.00371994549989085	0.475492844846491	Tfrc	16	32608920	32632794	+	6185	protein_coding	transferrin receptor [Source:MGI Symbol;Acc:MGI:98822]	-	3279	5479	6099	8265	23.5791187225946	39.9939227089591	46.2492885698058	62.1487355373815
ENSMUSG00000059040	317.89178160926	590.154393268391	794.445638616987	844.769169832285	454.023087438825	819.607404224636	-0.852415950870174	0.0040943445337005	0.497131700624974	Eno1b	18	48045335	48048378	+	1757	protein_coding	enolase 1B, retrotransposed [Source:MGI Symbol;Acc:MGI:3648653]	-	330	599	782	837	8.35349149626417	15.3917310977706	20.8747421059372	22.1555655055358
ENSMUSG00000020900	183.991909961723	246.308177490981	372.84085597498	397.657171940168	215.150043726352	385.249013957574	-0.840710080063878	0.0041557584574316	0.500905397135533	Myh10	11	68691559	68816632	+	10458	protein_coding	myosin, heavy polypeptide 10, non-muscle [Source:MGI Symbol;Acc:MGI:1930780]	-	191	250	367	394	0.8122890264541	1.07925427518098	1.64590041202544	1.75217196552395
ENSMUSG00000076258	2412.1243065139	3243.38608120124	5179.13537809386	3820.13298424755	2827.75519385757	4499.63418117071	-0.67017570843342	0.00427329040336746	0.506965066174491	Gm23935	16	11144125	11144181	+	57	miRNA	predicted gene, 23935 [Source:MGI Symbol;Acc:MGI:5453712]	-	2504	3292	5098	3785	1953.82348408166	2607.45833423172	4194.79848667184	3088.30490526655
ENSMUSG00000053470	3508.36929885129	4067.04062673108	5648.488172264	5509.67132391212	3787.70496279118	5579.07974808806	-0.558719523730028	0.00432482295701805	0.506965066174491	Kdm3a	6	71588972	71632990	-	8225	protein_coding	lysine (K)-specific demethylase 3A [Source:MGI Symbol;Acc:MGI:98847]	-	3642	4128	5560	5459	19.6938166947206	22.6587625601121	31.7047995792149	30.8678464178293
ENSMUSG00000031987	1925.65354980882	2913.33312336332	4083.97885836354	3638.46219503631	2419.49333658607	3861.22052669992	-0.674399169132474	0.00432883633080622	0.506965066174491	Egln1	8	124908587	124949324	-	3594	protein_coding	egl-9 family hypoxia-inducible factor 1 [Source:MGI Symbol;Acc:MGI:1932286]	-	1999	2957	4020	3605	24.7377717351422	37.1454529298884	52.4607031747033	46.6505039191766
ENSMUSG00000002578	500.920383141864	475.867398912576	742.633966533271	808.435011990037	488.39389102722	775.534489261654	-0.667125023501708	0.0044593670380008	0.514947747542008	Ikzf4	10	128630843	128645991	-	5995	protein_coding	IKAROS family zinc finger 4 [Source:MGI Symbol;Acc:MGI:1343139]	zf-C2H2	520	483	731	801	3.85780269954598	3.63739403126205	5.71892388891343	6.21401749629556
ENSMUSG00000020277	2138.54471264411	5036.50961333558	6820.85424255045	6261.58653481422	3587.52716298985	6541.22038868233	-0.866609223294136	0.00470501317422242	0.53683971651931	Pfkl	10	77986947	78010083	-	6675	protein_coding	phosphofructokinase, liver, B-type [Source:MGI Symbol;Acc:MGI:97547]	-	2220	5112	6714	6204	14.7920225721658	34.5757796342865	47.1754654833383	43.2264591469223
ENSMUSG00000003153	2296.52729501962	3543.88205774024	4860.13802448039	4430.74869242979	2920.20467637993	4645.44335845509	-0.669788052579671	0.00473176405738865	0.53683971651931	Slc2a3	6	122727809	122801640	-	7245	protein_coding	solute carrier family 2 (facilitated glucose transporter), member 3 [Source:MGI Symbol;Acc:MGI:95757]	-	2384	3597	4784	4390	14.6350333933554	22.4147786510995	30.9698361996808	28.1809269069945
ENSMUSG00000039748	185.918526819961	231.529686841522	334.236080696917	411.787122212153	208.724106830742	373.011601454535	-0.837847146178059	0.00474647844799971	0.53683971651931	Exo1	1	175880581	175913489	+	8422	protein_coding	exonuclease 1 [Source:MGI Symbol;Acc:MGI:1349427]	-	193	235	329	408	1.01921997937389	1.25975192795679	1.83217430456515	2.25306680518372
ENSMUSG00000037280	4082.50112260619	5749.81809534946	8284.78795770017	6917.61994029926	4916.15960897783	7601.20394899972	-0.628716483097139	0.00526167800490398	0.583128113389124	Galnt6	15	100691813	100729376	-	3871	protein_coding	polypeptide N-acetylgalactosaminyltransferase 6 [Source:MGI Symbol;Acc:MGI:1891640]	-	4238	5836	8155	6854	48.6926754192178	68.0651049347887	98.8068197887211	82.3474341966821
ENSMUSG00000017550	426.745634099703	412.812505474884	697.933700421829	639.884890888493	419.779069787294	668.909295655161	-0.672147329443681	0.00537290889886249	0.591485630979442	Atad5	11	80089400	80135794	+	7532	protein_coding	ATPase family, AAA domain containing 5 [Source:MGI Symbol;Acc:MGI:2442925]	-	443	419	687	634	2.61588875730568	2.51151697659271	4.27791895782605	3.91478656864213
ENSMUSG00000029298	6873.20564176384	10132.133189269	12571.949843843	13658.6155021987	8502.66941551642	13115.2826730208	-0.62527672860975	0.00543162419834567	0.593989472763457	Gbp9	5	105077630	105139539	-	5173	protein_coding	guanylate-binding protein 9 [Source:MGI Symbol;Acc:MGI:3605620]	-	7135	10284	12375	13533	61.3447435858739	89.7536245907767	112.198966467792	121.669226334451
ENSMUSG00000024402	442.158568965607	960.601892214826	1066.71089584122	1548.23883694471	701.380230590217	1307.47486639297	-0.898691410498295	0.00570981898876106	0.615201595650014	Lta	17	35203165	35205351	-	1383	protein_coding	lymphotoxin A [Source:MGI Symbol;Acc:MGI:104797]	-	459	975	1050	1534	14.7610197693895	31.8284025440249	35.6084644691182	51.5860556821216
ENSMUSG00000040675	1408.35692337193	2097.56043951319	2799.86212279849	2691.75552681327	1752.95868144256	2745.80882480588	-0.647504730657036	0.00587800092595112	0.618457477563698	Mthfd1l	10	3973118	4167081	+	4435	protein_coding	methylenetetrahydrofolate dehydrogenase (NADP+ dependent) 1-like [Source:MGI Symbol;Acc:MGI:1924836]	-	1462	2129	2756	2667	14.6615405180313	21.6727710807261	29.1455138305339	27.9678147671691
ENSMUSG00000031644	366.057203065208	401.974945665281	624.787810421288	603.550733046244	384.016074365245	614.169271733766	-0.677530302572996	0.0059240567575881	0.61913891922818	Nek1	8	60993195	61131346	+	7886	protein_coding	NIMA (never in mitosis gene a)-related expressed kinase 1 [Source:MGI Symbol;Acc:MGI:97303]	-	380	408	615	598	2.14315055157038	2.33580076774832	3.65766957862471	3.52674089932514
ENSMUSG00000007080	576.058440613143	666.017311935613	913.307709867866	1011.30072660926	621.037876274378	962.304218238563	-0.63189357073752	0.00611493598785599	0.630253413203686	Pole	5	110286306	110337474	+	11160	protein_coding	polymerase (DNA directed), epsilon [Source:MGI Symbol;Acc:MGI:1196391]	-	598	676	899	1002	2.38321292664381	2.73473285227729	3.77817112291779	4.17573250283835
ENSMUSG00000031530	542.34264559398	450.251348453513	772.095505561266	792.286497393481	496.296997023746	782.191001477374	-0.656214505857966	0.00618307109180628	0.630253413203686	Dusp4	8	34807297	34819894	+	2740	protein_coding	dual specificity phosphatase 4 [Source:MGI Symbol;Acc:MGI:2442191]	-	563	457	760	785	9.13868459044575	7.53005318671255	13.0091570504695	13.324417648049
ENSMUSG00000035860	15.4129348659035	41.3797738184848	92.4482776395727	79.7332908204905	28.3963543421942	86.0907842300316	-1.60157140924489	0.00631474162433576	0.635825173430832	Cdhr3	12	33033796	33092875	-	4569	protein_coding	cadherin-related family member 3 [Source:MGI Symbol;Acc:MGI:1916014]	-	16	42	91	79	0.155748789896986	0.415011889528029	0.934127938557345	0.804146315336585
ENSMUSG00000032374	76.1013659003986	147.784906494589	220.453585140519	242.227718948326	111.943136197494	231.340652044422	-1.04788244904982	0.00656212411618855	0.646996320292961	Plod2	9	92542223	92608428	+	5392	protein_coding	procollagen lysine, 2-oxoglutarate 5-dioxygenase 2 [Source:MGI Symbol;Acc:MGI:1347007]	-	79	150	217	240	0.65163299172509	1.25595414056113	1.88753919038638	2.07009607187743
ENSMUSG00000039899	214.81777969353	221.677359741883	380.968177086151	359.30444977335	218.247569717707	370.13631342975	-0.762110545021893	0.00660676659202062	0.646996320292961	Fgl2	5	21372642	21378374	+	3788	protein_coding	fibrinogen-like protein 2 [Source:MGI Symbol;Acc:MGI:103266]	-	223	225	375	356	2.61830809945503	2.68166765809356	4.64309344931273	4.37088289220836
ENSMUSG00000040253	4406.17275479016	7562.64628168308	9252.95508506844	9923.26221958307	5984.40951823662	9588.10865232575	-0.680061388746348	0.00662159378244476	0.646996320292961	Gbp7	3	142530342	142550149	+	5614	protein_coding	guanylate binding protein 7 [Source:MGI Symbol;Acc:MGI:2444421]	-	4574	7676	9108	9832	36.2367807605305	61.7298134141448	76.091604311344	81.4514096071907
ENSMUSG00000035299	157.982582375511	128.08025229531	294.615390279957	235.162743812333	143.031417335411	264.889067046145	-0.888799578680745	0.00681101684444596	0.661533471236165	Mid1	X	169685199	170005736	+	6720	protein_coding	midline 1 [Source:MGI Symbol;Acc:MGI:1100537]	-	164	130	290	233	1.08542652762695	0.873386522190206	2.02402024442024	1.61255965932428
ENSMUSG00000030268	336.19464176252	557.641713839581	628.851470976874	944.68810389847	446.918177801051	786.769787437672	-0.816154680844023	0.00723007711796465	0.680094555300796	Bcat1	6	144993835	145076184	-	9322	protein_coding	branched chain aminotransferase 1, cytosolic [Source:MGI Symbol;Acc:MGI:104861]	-	349	566	619	936	1.66510714668744	2.74119378878822	3.11435185963867	4.66977432700023
ENSMUSG00000035202	1241.70456513435	1438.43975654733	2353.87537682297	1750.09526940165	1340.07216084084	2051.98532311231	-0.614730489799238	0.00730028871749157	0.681071568316036	Lars2	9	123366927	123462666	+	11089	protein_coding	leucyl-tRNA synthetase, mitochondrial [Source:MGI Symbol;Acc:MGI:2142973]	-	1289	1460	2317	1734	5.16995056429623	5.94419268333314	9.79985788043506	7.27253554796135
ENSMUSG00000042029	537.526103448385	787.200935261176	995.596836118475	1124.34032878514	662.36351935478	1059.96858245181	-0.678479826969822	0.00750648714657129	0.690457939287734	Ncapg2	12	116405402	116463731	+	9939	protein_coding	non-SMC condensin II complex, subunit G2 [Source:MGI Symbol;Acc:MGI:1923294]	-	558	799	980	1114	2.49699322957507	3.62941387530507	4.62455035081374	5.21280696993045
ENSMUSG00000027797	8.66977586207072	17.7341887793506	34.5411147224777	69.6404691976436	13.2019823207107	52.0907919600607	-1.98181754486272	0.00753065633813596	0.690457939287734	Dclk1	3	55242364	55539068	+	15296	protein_coding	doublecortin-like kinase 1 [Source:MGI Symbol;Acc:MGI:1330861]	-	9	18	34	69	0.0261692026892405	0.0531284366572092	0.104252665886312	0.209797524230151
ENSMUSG00000092021	410.369390804681	902.473162326955	1193.70028820327	1146.54453635541	656.421276565818	1170.12241227934	-0.834153413223036	0.00793131862480045	0.711792741583314	Gbp11	5	105323042	105346472	-	2692	polymorphic_pseudogene	guanylate binding protein 11 [Source:MGI Symbol;Acc:MGI:3646307]	-	426	916	1175	1136	7.03818049226305	15.3621791206774	20.4714657093076	19.6260282166662
ENSMUSG00000002489	909.363157088307	842.373967019155	1423.29710959386	1203.06433744335	875.868562053731	1313.18072351861	-0.584237095661832	0.00822290336289049	0.733971909358976	Tiam1	16	89787111	90143769	-	10048	protein_coding	T cell lymphoma invasion and metastasis 1 [Source:MGI Symbol;Acc:MGI:103306]	-	944	855	1401	1192	4.17847900490848	3.84165972707622	6.53950138492071	5.51728949348097
ENSMUSG00000082116	63.578356321852	84.7300130568975	161.530507084528	145.336631368995	74.1541846893747	153.433569226762	-1.04937277779232	0.0086093471451841	0.764334136604435	Gm12188	11	49088234	49088543	-	310	processed_pseudogene	predicted gene 12188 [Source:MGI Symbol;Acc:MGI:3651945]	-	66	86	159	144	9.46908681221687	12.524752826406	24.0558971163308	21.6037897152834
ENSMUSG00000073902	7570.64094444598	5608.92981782462	10123.5943591027	9261.17312112431	6589.7853811353	9692.38374011348	-0.556602901175394	0.00892199085067663	0.783664015517144	Gm1966	7	106596743	106604035	-	7293	unprocessed_pseudogene	predicted gene 1966 [Source:MGI Symbol;Acc:MGI:3584360]	-	7859	5693	9965	9176	47.9277379091944	35.2425542342708	64.0851221830819	58.5162294823296
ENSMUSG00000049502	4595.9445153266	6641.45369786681	8260.40599436665	8512.28575670907	5618.69910659671	8386.34587553786	-0.577828447948069	0.00923998930995951	0.796607803995413	Dtx3l	16	35926511	35939151	-	5725	protein_coding	deltex 3-like, E3 ubiquitin ligase [Source:MGI Symbol;Acc:MGI:2656973]	-	4771	6741	8131	8434	37.0646396351379	53.1595434728729	66.6123257591329	68.515250318046
ENSMUSG00000026070	1802.35007088159	1857.163658282	2613.94965238045	2608.99438950592	1829.75686458179	2611.47202094318	-0.513218290881794	0.00924638640603458	0.796607803995413	Il18r1	1	40465552	40500854	+	4817	protein_coding	interleukin 18 receptor 1 [Source:MGI Symbol;Acc:MGI:105383]	-	1871	1885	2573	2585	17.2751965637921	17.6671751551201	25.052395952097	24.958187565368
ENSMUSG00000065947	73.2114406130416	38.4240756885931	71.1140597227482	230.116333000909	55.8177581508174	150.615196361829	-1.43160678429654	0.0093070323983225	0.796607803995413	mt-Nd4l	MT	9877	10173	+	297	protein_coding	mitochondrially encoded NADH dehydrogenase 4L [Source:MGI Symbol;Acc:MGI:102497]	-	76	39	70	228	11.3810675082047	5.92844184759412	11.0542101819956	35.7032327225083
ENSMUSG00000025791	753.307191571034	1526.12546773412	2014.55972043157	1831.84712454671	1139.71632965258	1923.20342248914	-0.754948732159388	0.00963368412810149	0.815800133370974	Pgm2	4	99929414	99987294	+	2921	protein_coding	phosphoglucomutase 2 [Source:MGI Symbol;Acc:MGI:97565]	-	782	1549	1983	1815	11.906964328414	23.9415502006796	31.8403097808798	28.8984277723198
ENSMUSG00000020572	1664.59696551758	2593.13249262505	3207.24409349594	3337.69611067547	2128.86472907131	3272.47010208571	-0.620355392804666	0.00978378572979539	0.820099765259448	Nampt	12	32819545	32853349	+	5054	protein_coding	nicotinamide phosphoribosyltransferase [Source:MGI Symbol;Acc:MGI:1929865]	-	1728	2632	3157	3307	15.2066782493564	23.5116470631625	29.297156534384	30.4318321879495
ENSMUSG00000097725	0	0	14.2228119445496	5.04641081142345	0	9.63461137798655	-5.7484190713138	0.0102429716712805	1	4930593A02Rik	3	58692589	58797331	+	2032	lincRNA	RIKEN cDNA 4930593A02 gene [Source:MGI Symbol;Acc:MGI:1923132]	-	0	0	14	5	0	0	0.323139805516998	0.114439366178264
ENSMUSG00000024235	502.847000000102	522.17333628088	721.299748616446	838.713476858577	512.510168140491	780.006612737512	-0.605944591219962	0.0105459665015911	0.879522953741286	Map3k8	18	4331327	4353015	-	4504	protein_coding	mitogen-activated protein kinase kinase kinase 8 [Source:MGI Symbol;Acc:MGI:1346878]	-	522	530	710	831	5.15463570413146	5.31263396200409	7.39343219067945	8.58087913915126
ENSMUSG00000111118	229.267406130315	165.519095273939	346.427062363673	331.044549229378	197.393250702127	338.735805796526	-0.778797363502218	0.0106358068279463	0.880549311319793	Gm6545	19	12528755	12530540	-	1786	processed_pseudogene	predicted gene 6545 [Source:MGI Symbol;Acc:MGI:3643874]	-	238	168	341	328	5.92681483088466	4.24678459855222	8.95486517838722	8.54125193732899
ENSMUSG00000038665	2.88992528735691	2.95569812989177	26.4137936113065	18.1670789211244	2.92281170862434	22.2904362662154	-2.93099075252262	0.0108104834824579	0.883730266068455	Dgki	6	36846022	37300184	-	6242	protein_coding	diacylglycerol kinase, iota [Source:MGI Symbol;Acc:MGI:2443430]	-	3	3	26	18	0.0213758477162567	0.0216985092146927	0.195360028894975	0.134115163644222
ENSMUSG00000029772	2678.96074137985	2625.64517205386	3515.06638058155	3978.59028372625	2652.30295671686	3746.8283321539	-0.49842554646477	0.0114580645549011	0.913410374129369	Ahcyl2	6	29768011	29912310	+	18255	protein_coding	S-adenosylhomocysteine hydrolase-like 2 [Source:MGI Symbol;Acc:MGI:1921590]	-	2781	2665	3460	3942	6.77555707583666	6.5909464419021	8.88956252081413	10.0430107078238
ENSMUSG00000018899	11968.1439233741	15179.4803624142	21631.8810525211	17629.1315286267	13573.8121428941	19630.5062905739	-0.532276982300126	0.011708188454214	0.920653885449695	Irf1	11	53770014	53778374	+	3976	protein_coding	interferon regulatory factor 1 [Source:MGI Symbol;Acc:MGI:96590]	IRF	12424	15407	21293	17467	138.976357051569	174.946038752561	251.175112565946	204.31539311673
ENSMUSG00000028645	967.161662835445	2367.51420204331	2707.41384515891	3099.50552037628	1667.33793243938	2903.4596827676	-0.800310112851141	0.0123114864211734	0.959287045996961	Slc2a1	4	119108711	119137983	+	3506	protein_coding	solute carrier family 2 (facilitated glucose transporter), member 1 [Source:MGI Symbol;Acc:MGI:95755]	-	1004	2403	2665	3071	12.7364283714255	30.9438441839725	35.6509764082	40.7377508533922
ENSMUSG00000029468	323.671632183974	289.658416729394	525.22812680944	447.111997892118	306.665024456684	486.170062350779	-0.664690894179337	0.0123156818113823	0.959287045996961	P2rx7	5	122643911	122691432	+	5970	protein_coding	purinergic receptor P2X, ligand-gated ion channel, 7 [Source:MGI Symbol;Acc:MGI:1339957]	-	336	294	517	443	2.50317263682176	2.22333756495393	4.06164852652607	3.45110790247519
ENSMUSG00000064247	97.2941513410159	223.647825161811	324.076929307953	297.738237873983	160.470988251413	310.907583590968	-0.954707454450182	0.0124128795389054	0.962318684628846	Plcxd1	5	110099969	110105953	+	3811	protein_coding	phosphatidylinositol-specific phospholipase C, X domain containing 1 [Source:MGI Symbol;Acc:MGI:2685422]	-	101	227	319	295	1.17871356476273	2.68917654645425	3.92588760082772	3.60008048606131
ENSMUSG00000051220	226.377480842958	238.42631581127	357.602128891534	393.620043291029	232.401898327114	375.611086091281	-0.692680855105645	0.0131137330469347	0.993335200935931	Ercc6l	X	102141716	102157091	-	5302	protein_coding	excision repair cross-complementing rodent repair deficiency complementation group 6 like [Source:MGI Symbol;Acc:MGI:2654144]	-	235	242	352	390	1.97130578018015	2.06066810470156	3.11378819115846	3.42100750316674
ENSMUSG00000113780	4.81654214559485	9.85232709963925	42.6684358336489	25.2320540571172	7.33443462261705	33.9502449453831	-2.21226102474524	0.0132193997953891	0.996766889594798	Gm33195	13	43864669	43868589	+	2337	lincRNA	predicted gene, 33195 [Source:MGI Symbol;Acc:MGI:5592354]	-	5	10	42	25	0.0951562126978135	0.193185129821868	0.842901264198382	0.497519880347093
ENSMUSG00000029716	0.963308429118969	1.97046541992785	18.2864725001353	15.1392324342703	1.46688692452341	16.7128524672028	-3.51298266051489	0.0137734880668083	0.999919618795791	Tfr2	5	137569840	137587481	+	4336	protein_coding	transferrin receptor 2 [Source:MGI Symbol;Acc:MGI:1354956]	-	1	2	18	15	0.0102573832599073	0.0208244302764625	0.194701527520258	0.160890769424053
ENSMUSG00000026605	552.939038314288	684.736733424927	919.403200701245	926.521024977345	618.837885869608	922.962112839295	-0.576812941772281	0.0139235253927115	0.999919618795791	Cenpf	1	189640606	189688086	-	15433	protein_coding	centromere protein F [Source:MGI Symbol;Acc:MGI:1313302]	-	574	695	905	918	1.65419762390889	2.03313798764742	2.75032711329868	2.76644135455381
ENSMUSG00000035356	3748.23309770191	2164.55626379074	4600.06374892291	4523.60265135998	2956.39468074633	4561.83320014145	-0.625728977369288	0.0140216690793134	0.999919618795791	Nfkbiz	16	55811375	55838899	-	5018	protein_coding	nuclear factor of kappa light polypeptide gene enhancer in B cells inhibitor, zeta [Source:MGI Symbol;Acc:MGI:1931595]	-	3891	2197	4528	4482	34.4870804611402	19.7665923778592	42.3215815068913	41.5403678787049
ENSMUSG00000034023	238.900490421504	322.171096158203	412.46154639194	499.594670330921	280.535793289854	456.028108361431	-0.701174449964104	0.0140615243409146	0.999919618795791	Fancd2	6	113531682	113597017	+	7937	protein_coding	Fanconi anemia, complementation group D2 [Source:MGI Symbol;Acc:MGI:2448480]	-	248	327	406	495	1.38970031827008	1.86004640323475	2.39914104315304	2.90053400722551
ENSMUSG00000005125	362.203969348732	878.827577287821	1243.4801300092	962.855182819594	620.515773318277	1103.1676564144	-0.830294258171703	0.0141732676417316	0.999919618795791	Ndrg1	15	66929318	66969640	-	6596	protein_coding	N-myc downstream regulated gene 1 [Source:MGI Symbol;Acc:MGI:1341799]	-	376	892	1224	954	2.53532158799639	6.10543502679178	8.70335900337976	6.7266196373201
ENSMUSG00000026103	6826.96683716613	5530.11120102751	8898.40070159359	8469.89590589312	6178.53901909682	8684.14830374336	-0.491104222646113	0.0141825297522405	0.999919618795791	Gls	1	52163448	52233232	-	15057	protein_coding	glutaminase [Source:MGI Symbol;Acc:MGI:95752]	-	7087	5613	8759	8392	20.9338852299002	16.8301892039176	27.2836332548483	25.9212635596327
ENSMUSG00000022995	35.6424118774019	69.9515224074386	105.655174445226	132.215963259294	52.7969671424202	118.93556885226	-1.17253610097101	0.0147033105228496	0.999919618795791	Enah	1	181896384	182019990	-	21452	protein_coding	ENAH actin regulator [Source:MGI Symbol;Acc:MGI:108360]	-	37	71	104	131	0.0767113794123367	0.149424897613058	0.227379694268587	0.284009358211116
ENSMUSG00000015053	29.862561302688	22.6603523291703	118.862071250879	37.3434400045335	26.2614568159292	78.1027556277063	-1.57186821244041	0.0149030662843453	0.999919618795791	Gata2	6	88193891	88207032	+	5398	protein_coding	GATA binding protein 2 [Source:MGI Symbol;Acc:MGI:95662]	zf-GATA	31	23	117	37	0.255419864443071	0.192365578233702	1.01657425928695	0.318785079909098
ENSMUSG00000038550	170.505591954058	208.869334512352	326.108759585745	302.784648685407	189.687463233205	314.446704135576	-0.729368259763377	0.0152380069366972	0.999919618795791	Ciart	3	95878503	95882251	-	2261	protein_coding	circadian associated repressor of transcription [Source:MGI Symbol;Acc:MGI:2684975]	-	177	212	321	300	3.4817578262926	4.23318944977734	6.65871760991291	6.17091885203622
ENSMUSG00000116815	43.3488793103536	48.2764027882323	94.4801079173655	106.983909202177	45.8126410492929	100.732008559771	-1.1369013264399	0.0153231500189591	0.999919618795791	AC238676.1	12	18648214	18649998	+	1785	processed_pseudogene	zinc finger protein 473 (Zfp473) pseudogene	-	45	49	93	106	1.12124404575524	1.23933942696312	2.44360415715807	2.76182901511132
ENSMUSG00000035901	1182.94275095809	1364.54730330004	1832.71091056911	1786.4294272439	1273.74502712906	1809.57016890651	-0.506610929403975	0.0155649142731637	0.999919618795791	Dennd5a	7	109893780	109960470	-	8677	protein_coding	DENN/MADD domain containing 5A [Source:MGI Symbol;Acc:MGI:1201681]	-	1228	1385	1804	1770	6.29440416788849	7.20630405699301	9.75108771134044	9.48708544361852
ENSMUSG00000028312	1262.89735057497	1602.97361911131	1967.82762404233	2165.91952026294	1432.93548484314	2066.87357215264	-0.528538403625031	0.0155899788179181	0.999919618795791	Smc2	4	52439243	52488260	+	5478	protein_coding	structural maintenance of chromosomes 2 [Source:MGI Symbol;Acc:MGI:106067]	-	1311	1627	1937	2146	10.644040546077	13.4090475709485	16.5841691998907	18.2195158740891
ENSMUSG00000027030	510.553467433054	741.880230602835	933.626012645795	977.994415253864	626.216849017944	955.810213949829	-0.610216477825016	0.01584713424129	0.999919618795791	Stk39	2	68210445	68472268	-	4955	protein_coding	serine/threonine kinase 39 [Source:MGI Symbol;Acc:MGI:1858416]	-	530	753	919	969	4.7572729206716	6.86094161938367	8.69877263861736	9.09513733682867
ENSMUSG00000003824	80.9179080459934	149.755371914517	216.389924584934	219.014229215778	115.336639980255	217.702076900356	-0.917076904992771	0.0161970121453813	0.999919618795791	Syce2	8	84872111	84888221	+	1968	protein_coding	synaptonemal complex central element protein 2 [Source:MGI Symbol;Acc:MGI:1919096]	-	84	152	213	217	1.89836644332138	3.48699159328472	5.07622234555186	5.12818616667767
ENSMUSG00000060143	162.799124521106	307.392605508744	595.326271393292	290.673262737991	235.095865014925	442.999767065641	-0.914294364326655	0.0168010938824969	0.999919618795791	Gm10076	14	105681828	105682211	+	384	lincRNA	predicted gene 10076 [Source:MGI Symbol;Acc:MGI:3704451]	-	169	312	586	288	19.5740789966873	36.6822339319886	71.5735434707917	34.8811188111347
ENSMUSG00000045328	548.122496168693	823.654545529841	953.944315423723	1156.63735797825	685.888520849267	1055.29083670099	-0.621748845042198	0.0172152308911502	0.999919618795791	Cenpe	3	135212537	135273611	+	8620	protein_coding	centromere protein E [Source:MGI Symbol;Acc:MGI:1098230]	-	569	836	939	1146	2.93582968221707	4.37856113755381	5.10910059361201	6.18310319529163
ENSMUSG00000019852	34.6791034482829	48.2764027882323	79.2413808339194	110.011755689031	41.4777531182576	94.6265682614753	-1.19047162501017	0.017564429282266	0.999919618795791	Arfgef3	10	18581839	18743949	-	14579	protein_coding	ARFGEF family member 3 [Source:MGI Symbol;Acc:MGI:106387]	-	36	49	78	109	0.109824850630255	0.151740234387075	0.250930235344488	0.347718586131987
ENSMUSG00000028718	224.45086398472	244.337712071053	359.633959169327	382.517939505897	234.394288027887	371.075949337612	-0.662863134721422	0.0176117853246861	0.999919618795791	Stil	4	115000159	115043196	+	5795	protein_coding	Scl/Tal1 interrupting locus [Source:MGI Symbol;Acc:MGI:107477]	-	233	248	354	379	1.78825042603714	1.93210465576599	2.8650746952167	3.04168973929711
ENSMUSG00000018909	2591.29967433003	2634.51226644353	4162.20432405856	3216.58225120131	2612.90597038678	3689.39328762994	-0.497723172705365	0.0184729573344688	0.999919618795791	Arrb1	7	99535466	99606771	+	11175	protein_coding	arrestin, beta 1 [Source:MGI Symbol;Acc:MGI:99473]	-	2690	2674	4097	3187	10.706082967538	10.8030473002664	17.1950941992252	13.2636689814868
ENSMUSG00000037032	71.2848237548037	209.854567222316	317.981438474574	250.301976246603	140.56969548856	284.141707360589	-1.01591173873636	0.0185217230943234	0.999919618795791	Apbb1	7	105558483	105581653	-	4408	protein_coding	amyloid beta (A4) precursor protein-binding, family B, member 1 [Source:MGI Symbol;Acc:MGI:107765]	-	74	213	313	248	0.746648144806464	2.18157638629445	3.33034234096608	2.61661145346685
ENSMUSG00000050473	17.3395517241414	56.1582644679437	89.4005322228835	99.9189340661843	36.7489080960426	94.6597331445339	-1.36640910623872	0.0185457787178476	0.999919618795791	Slc35d3	10	19847916	19851459	-	2630	protein_coding	solute carrier family 35, member D3 [Source:MGI Symbol;Acc:MGI:1923407]	-	18	57	88	99	0.304398573638496	0.978479009826664	1.56932556934621	1.7506873319657
ENSMUSG00000033031	396.883072797015	597.051022238138	710.124682088586	829.629937398015	496.967047517577	769.8773097433	-0.63167486692903	0.0190026545804514	0.999919618795791	Cip2a	16	48994185	49019709	+	5688	protein_coding	cell proliferation regulating inhibitor of protein phosphatase 2A [Source:MGI Symbol;Acc:MGI:2146335]	-	412	606	699	822	3.22153967857994	4.81000405989075	5.76373115434207	6.72111572028897
ENSMUSG00000078606	504.77361685834	638.430796056623	851.336886395186	836.694912534008	571.602206457481	844.015899464597	-0.562373134362565	0.0190331990474248	0.999919618795791	Gm4070	7	105895139	105953967	-	9275	protein_coding	predicted gene 4070 [Source:MGI Symbol;Acc:MGI:3782245]	-	524	648	838	829	2.51271495838685	3.15423098823851	4.23756358160364	4.15690170629731
ENSMUSG00000039410	106.927235632206	94.5823401565367	159.498676806735	206.902843268361	100.754787894371	183.200760037548	-0.862487824283611	0.0190643719440595	0.999919618795791	Prdm16	4	154316125	154636873	-	9321	protein_coding	PR domain containing 16 [Source:MGI Symbol;Acc:MGI:1917923]	zf-C2H2	111	96	157	205	0.529646768958303	0.46498734305113	0.789993051904722	1.02287012928264
ENSMUSG00000034593	909.363157088307	682.766268005	1188.62071250879	1143.51668986855	796.064712546653	1166.06870118867	-0.550586660786685	0.0191902352759385	0.999919618795791	Myo5a	9	75071015	75223688	+	14803	protein_coding	myosin VA [Source:MGI Symbol;Acc:MGI:105976]	-	944	693	1170	1133	2.83627352842805	2.11356642799999	3.70699713006211	3.55966651922049
ENSMUSG00000020978	2940.01732567109	2330.07535906468	3623.76930044347	3765.63174748418	2635.04634236789	3694.70052396382	-0.487597255913284	0.0192069488617889	0.999919618795791	Klhdc2	12	69296681	69310687	+	5438	protein_coding	kelch domain containing 2 [Source:MGI Symbol;Acc:MGI:1916804]	-	3052	2365	3567	3731	24.961528900929	19.6347035390054	30.764512196175	31.9091465696564
ENSMUSG00000025348	404.589540229967	1638.44199667001	4698.60751739586	3832.24437019497	1021.51576844999	4265.42594379542	-2.06200527722596	0.0195031546192434	0.999919618795791	Itga7	10	128933818	128958282	+	8092	protein_coding	integrin alpha 7 [Source:MGI Symbol;Acc:MGI:102700]	-	420	1663	4625	3797	2.30844362361374	9.27830792484842	26.806615813226	21.8229705265906
ENSMUSG00000057696	48.1654214559485	25.616050459062	157.466846528942	44.4084151405264	36.8907359575052	100.937630834734	-1.45130946426959	0.0195845401890975	0.999919618795791	Rpl30-ps1	6	38376807	38377154	+	348	processed_pseudogene	ribosomal protein L30, pseudogene 1 [Source:MGI Symbol;Acc:MGI:1321399]	-	50	26	155	44	6.39023186996523	3.37307898225183	20.890006803291	5.88034186854378
ENSMUSG00000031004	3847.45386590116	4780.34910874496	5772.42981920936	6222.22453048511	4313.90148732306	5997.32717484724	-0.475348028448227	0.0196426365116585	0.999919618795791	Mki67	7	135689784	135716361	-	10061	protein_coding	antigen identified by monoclonal antibody Ki 67 [Source:MGI Symbol;Acc:MGI:106035]	-	3994	4852	5682	6165	17.6560182066338	21.7726880231216	26.4878194576901	28.498439183732
ENSMUSG00000021270	8079.26779502079	10644.4541984502	12148.3132309232	14217.7578201044	9361.86099673552	13183.0355255138	-0.493827597421781	0.02015982238812	0.999919618795791	Hsp90aa1	12	110690605	110702728	-	3931	protein_coding	heat shock protein 90, alpha (cytosolic), class A member 1 [Source:MGI Symbol;Acc:MGI:96250]	-	8387	10804	11958	14087	94.8919684217891	124.083472328812	142.672947162925	166.665079519191
ENSMUSG00000036591	192.661685823794	176.356655083542	316.965523335678	281.589723277428	184.509170453668	299.277623306553	-0.697684380165421	0.0201824471095124	0.999919618795791	Arhgap21	2	20847919	20968881	-	9271	protein_coding	Rho GTPase activating protein 21 [Source:MGI Symbol;Acc:MGI:1918685]	-	200	179	312	279	0.959465296407249	0.871683562317694	1.57838934358205	1.39960912498567
ENSMUSG00000070327	12583.6980095811	11952.8432372823	16128.6687451193	16883.2720106983	12268.2706234317	16505.9703779088	-0.428054670137821	0.0207953725626038	0.999919618795791	Rnf213	11	119393100	119487418	+	16888	protein_coding	ring finger protein 213 [Source:MGI Symbol;Acc:MGI:1289196]	-	13063	12132	15876	16728	34.4025443193271	32.4329601036976	44.0909033737063	46.0675316179269
ENSMUSG00000047443	3.85323371647588	0.985232709963924	21.3342179168245	16.148514596555	2.4192332132199	18.7413662566898	-2.94951914341727	0.0210367926001256	0.999919618795791	Erfe	1	91366430	91374217	+	2815	protein_coding	erythroferrone [Source:MGI Symbol;Acc:MGI:3606476]	-	4	1	21	16	0.0631985986713435	0.0160381402626539	0.349886368460323	0.264344772517776
ENSMUSG00000011256	665.646124521208	451.236581163477	759.90452389451	950.743796872178	558.441352842343	855.324160383344	-0.614927057174148	0.0214160152942244	0.999919618795791	Adam19	11	46055992	46147343	+	7115	protein_coding	a disintegrin and metallopeptidase domain 19 (meltrin beta) [Source:MGI Symbol;Acc:MGI:105377]	-	691	458	748	942	4.31945545272466	2.90618314777677	4.93074815217633	6.15751022161422
ENSMUSG00000105096	697.435302682134	1832.5328405329	2086.68969529321	2218.40219270175	1264.98407160752	2152.54594399748	-0.767031273690121	0.0214438563575642	0.999919618795791	Gbp10	5	105215699	105239533	-	3873	protein_coding	guanylate-binding protein 10 [Source:MGI Symbol;Acc:MGI:4359647]	-	724	1860	2054	2198	8.31413219778714	21.6819257942756	24.8736242521642	26.3942505024095
ENSMUSG00000036117	4.81654214559485	38.4240756885931	47.7480115281309	98.9096519038996	21.620308917094	73.3288317160153	-1.76398197041179	0.0216859089082002	0.999919618795791	Il5	11	53720794	53725106	+	1537	protein_coding	interleukin 5 [Source:MGI Symbol;Acc:MGI:96557]	-	5	39	47	98	0.144684495169024	1.14557399397232	1.43420131917908	2.96538680849378
ENSMUSG00000024201	1853.4054176249	2112.33893016265	3102.60483418962	2476.77842624663	1982.87217389378	2789.69163021812	-0.492528958674853	0.021726890404855	0.999919618795791	Kdm4b	17	56326062	56402870	+	4895	protein_coding	lysine (K)-specific demethylase 4B [Source:MGI Symbol;Acc:MGI:2442355]	-	1924	2144	3054	2454	17.4814812216505	19.7744535680512	29.2618960894701	23.3158367211507
ENSMUSG00000058290	446.011802682083	538.922292350267	792.413808339194	668.144791432465	492.467047516175	730.279299885829	-0.568503850465698	0.0218781988310547	0.999919618795791	Espl1	15	102296266	102324357	+	8749	protein_coding	extra spindle pole bodies 1, separase [Source:MGI Symbol;Acc:MGI:2146156]	-	463	547	780	662	2.35368549506522	2.82267785657055	4.18140576190112	3.51907656539356
ENSMUSG00000066632	17.3395517241414	59.1139625978355	86.3527868061943	106.983909202177	38.2267571609885	96.6683480041857	-1.33981323275905	0.0219052309930227	0.999919618795791	Pgk1-rs7	12	10898986	10900240	-	1255	processed_pseudogene	phosphoglycerate kinase-1, related sequence-7 [Source:MGI Symbol;Acc:MGI:97562]	-	18	60	85	106	0.637902986987446	2.15843975327668	3.17659119003391	3.92817911711052
ENSMUSG00000028587	137.753105364013	180.297585923398	212.326264029348	341.137370852225	159.025345643705	276.731817440787	-0.799524163693308	0.0221810251662086	0.999919618795791	Orc1	4	108579423	108614833	+	3479	protein_coding	origin recognition complex, subunit 1 [Source:MGI Symbol;Acc:MGI:1328337]	-	143	183	209	338	1.82813163999396	2.37481108525577	2.8175912151563	4.51847011906239
ENSMUSG00000049109	3949.56455938777	3752.75139225259	5639.34493601393	4874.83284383505	3851.15797582018	5257.08888992449	-0.448962812847081	0.0222908107827786	0.999919618795791	Themis	10	28668360	28883818	+	11682	protein_coding	thymocyte selection associated [Source:MGI Symbol;Acc:MGI:2443552]	-	4100	3809	5551	4830	15.6096264887286	14.7206225537719	22.2864118838708	19.2291050456863
ENSMUSG00000036768	687.802218390944	866.01955205829	1076.87004723019	1161.68376878968	776.910885224617	1119.27690800993	-0.526843249574432	0.0224059750573392	0.999919618795791	Kif15	9	122951046	123018733	+	11020	protein_coding	kinesin family member 15 [Source:MGI Symbol;Acc:MGI:1098258]	-	714	879	1060	1151	2.88165824536116	3.60113735878465	4.5113902638007	4.85761255312959
ENSMUSG00000012443	1086.6119080462	1438.43975654733	1667.116742929	1955.98883050773	1262.52583229676	1811.55278671836	-0.520991264005525	0.0231641836648188	0.999919618795791	Kif11	19	37376403	37421859	+	4819	protein_coding	kinesin family member 11 [Source:MGI Symbol;Acc:MGI:1098231]	-	1128	1460	1641	1938	10.4106544061574	13.6781806734761	15.9712085965389	18.7036337430944
ENSMUSG00000020766	492.250607279793	1259.1274033339	1581.7798712617	1387.76297314145	875.689005306844	1484.77142220157	-0.761892229249801	0.0233190163162495	0.999919618795791	Galk1	11	116008457	116012719	-	1406	protein_coding	galactokinase 1 [Source:MGI Symbol;Acc:MGI:95730]	-	511	1278	1557	1375	16.1644687478261	41.0372206719173	51.9385019330426	45.4827296020012
ENSMUSG00000111212	46.2388045977105	6.89662896974747	83.305041389505	76.7054443336364	26.567716783729	80.0052428615707	-1.58863982993432	0.0235777665057918	0.999919618795791	Gm47087	9	13308214	13312446	+	4233	TEC	predicted gene, 47087 [Source:MGI Symbol;Acc:MGI:6095814]	-	48	7	82	76	0.504334671183082	0.0746590016242841	0.908556021640584	0.835015364877939
ENSMUSG00000032294	17247.074114946	41131.4951755739	47695.1839409083	46280.6335515644	29189.28464526	46987.9087462364	-0.686856281599291	0.023912861993053	0.999919618795791	Pkm	9	59656368	59679375	+	5001	protein_coding	pyruvate kinase, muscle [Source:MGI Symbol;Acc:MGI:97591]	-	17904	41748	46948	45855	159.227864695663	376.887060050799	440.29765106529	426.441032616032
ENSMUSG00000058258	421.929091954108	463.059373683044	573.992053476468	743.840953603816	442.494232818577	658.916503540142	-0.574520072807541	0.02432472193423	0.999919618795791	Idi1	13	8885501	8892451	+	3505	protein_coding	isopentenyl-diphosphate delta isomerase [Source:MGI Symbol;Acc:MGI:2442264]	-	438	470	565	737	5.55791556375224	6.05399756761889	7.56043097448451	9.77931890206611
ENSMUSG00000034438	5780.81388314293	10449.3781218774	11181.1620186938	13243.8005334997	8115.09600251016	12212.4812760968	-0.589694675390266	0.0244222635804437	0.999919618795791	Gbp8	5	105014150	105139540	-	3443	protein_coding	guanylate-binding protein 8 [Source:MGI Symbol;Acc:MGI:1923324]	-	6001	10606	11006	13122	77.5197673260422	139.074339670742	149.926572619908	177.252412059138
ENSMUSG00000033400	272.616285440668	290.643649439358	442.939000558832	410.777840049869	281.629967440013	426.85842030435	-0.599996088129634	0.0247731009280625	0.999919618795791	Agl	3	116739999	116808166	-	14023	protein_coding	amylo-1,6-glucosidase, 4-alpha-glucanotransferase [Source:MGI Symbol;Acc:MGI:1924809]	-	283	295	436	407	0.897576261116246	0.949759154789584	1.45824898369717	1.34984100940187
ENSMUSG00000018914	8.66977586207072	52.217333628088	68.066314306059	107.993191364462	30.4435547450794	88.0297528352604	-1.53349537153243	0.0249768125881375	0.999919618795791	Il3	11	54265303	54267277	-	629	protein_coding	interleukin 3 [Source:MGI Symbol;Acc:MGI:96552]	-	9	53	67	107	0.636381755698923	3.80414997851613	4.99586028643041	7.91156271921868
ENSMUSG00000045868	833.261791187908	1142.86994355815	1426.34485501055	1410.976462874	988.06586737303	1418.66065894227	-0.521945276921115	0.0253326219204098	0.999919618795791	Gvin1	7	106156556	106215326	-	9005	protein_coding	GTPase, very large interferon inducible 1 [Source:MGI Symbol;Acc:MGI:1921808]	-	865	1160	1404	1398	4.27226562464616	5.81576271112381	7.31256126813673	7.22025602042811
ENSMUSG00000038759	1858.22195977049	1909.38099191009	2370.13001904531	2810.85082196286	1883.80147584029	2590.49042050408	-0.459591884485995	0.0253732267091442	0.999919618795791	Nup205	6	35177421	35247596	+	9306	protein_coding	nucleoporin 205 [Source:MGI Symbol;Acc:MGI:2141625]	-	1929	1938	2333	2785	9.21923819568601	9.40206243914682	11.7581180948005	13.9184634843485
ENSMUSG00000070999	12.5230095785466	2.95569812989177	44.7002661114417	22.2042075702632	7.73935385421919	33.4522368408525	-2.10904052861971	0.0253786258402711	0.999919618795791	Ccin	4	43983483	43985423	+	1941	protein_coding	calicin [Source:MGI Symbol;Acc:MGI:3045316]	-	13	3	44	22	0.297881596905953	0.0697795438011911	1.06319583909854	0.527140383888005
ENSMUSG00000108129	393.029839080539	474.882166202612	781.238741811334	541.984521146878	433.956002641575	661.611631479106	-0.60849449166123	0.0255193846344316	0.999919618795791	4930417O13Rik	6	125265476	125287286	+	4445	processed_transcript	RIKEN cDNA 4930417O13 gene [Source:MGI Symbol;Acc:MGI:1921120]	-	408	482	769	537	4.08238776974193	4.8956197643592	8.1141064634309	5.61864590973509
ENSMUSG00000020914	3885.0228946368	6035.535581239	6593.28925143766	7766.42623878069	4960.2792379379	7179.85774510917	-0.533561408000667	0.0255244305004572	0.999919618795791	Top2a	11	98992943	99024189	-	9013	protein_coding	topoisomerase (DNA) II alpha [Source:MGI Symbol;Acc:MGI:98790]	-	4033	6126	6490	7695	19.9014494303479	30.6859821375773	33.7723633356612	39.7071207147722
ENSMUSG00000045326	6.74315900383278	2.95569812989177	33.5251995835813	16.148514596555	4.84942856686228	24.8368570900682	-2.35438720935523	0.0259394321314078	0.999919618795791	Fndc7	3	108853678	108890008	-	6693	protein_coding	fibronectin type III domain containing 7 [Source:MGI Symbol;Acc:MGI:2443535]	-	7	3	33	16	0.0465160760054843	0.0202363804748412	0.231248669171926	0.111180417546323
ENSMUSG00000032113	182.065293103485	277.835624209827	365.729450002705	372.425117883051	229.950458656656	369.077283942878	-0.682914526608154	0.0260061647474464	0.999919618795791	Chek1	9	36708482	36727065	-	4635	protein_coding	checkpoint kinase 1 [Source:MGI Symbol;Acc:MGI:1202065]	-	189	282	360	369	1.8135850293478	2.74682996433711	3.64282987412227	3.70259125244407
ENSMUSG00000036875	186.88183524908	259.116202720512	324.076929307953	387.564350317321	222.999018984796	355.820639812637	-0.674395362836791	0.0264281613298228	0.999919618795791	Dna2	10	62947026	62974185	+	5878	protein_coding	DNA replication helicase/nuclease 2 [Source:MGI Symbol;Acc:MGI:2443732]	-	194	263	319	384	1.46790518545455	2.02003350676327	2.54534835773298	3.03830092400493
ENSMUSG00000019817	56.8351973180192	79.8038495070779	120.893901528672	141.299502719857	68.3195234125485	131.096702124264	-0.940730684149066	0.0264582185244324	0.999919618795791	Plagl1	10	13060504	13131694	+	7819	protein_coding	pleiomorphic adenoma gene-like 1 [Source:MGI Symbol;Acc:MGI:1100874]	zf-C2H2	59	81	119	140	0.335603634106986	0.467698753291856	0.713808763382733	0.832733364634669
ENSMUSG00000046591	329.451482758687	305.422140088817	507.957569448202	443.074869242979	317.436811423752	475.51621934559	-0.582948278421607	0.0264746117218635	0.999919618795791	Ticrr	7	79660196	79698148	+	10007	protein_coding	TOPBP1-interacting checkpoint and replication regulator [Source:MGI Symbol;Acc:MGI:1924261]	-	342	310	500	439	1.52001566150851	1.39858929751223	2.34343132953554	2.04027995844084
ENSMUSG00000027360	27.9359444444501	30.5422140088817	71.1140597227482	66.6126227107895	29.2390792266659	68.8633412167689	-1.23597469830713	0.0264945566523674	0.999919618795791	Hdc	2	126593667	126619299	-	6389	protein_coding	histidine decarboxylase [Source:MGI Symbol;Acc:MGI:96062]	-	29	31	70	66	0.201878916987601	0.219059056193534	0.513867651283878	0.480441141865684
ENSMUSG00000032327	7.70646743295175	17.7341887793506	41.6525206947525	41.3805686536723	12.7203281061512	41.5165446742124	-1.70812801781511	0.0265044245075178	0.999919618795791	Stra6	9	58063788	58153996	+	5829	protein_coding	stimulated by retinoic acid gene 6 [Source:MGI Symbol;Acc:MGI:107742]	-	8	18	41	41	0.0610410208474291	0.139415434398468	0.329895148362034	0.32712892348751
ENSMUSG00000109940	6.74315900383278	1.97046541992785	24.3819633335137	22.2042075702632	4.35681221188032	23.2930854518884	-2.41553014714746	0.0265266113300962	0.999919618795791	Gm45399	7	102458245	102459260	+	1016	TEC	predicted gene 45399 [Source:MGI Symbol;Acc:MGI:5791235]	-	7	2	24	22	0.306429229040065	0.088872765431832	1.10790790462971	1.00706642236872
ENSMUSG00000030528	434.452101532655	478.823097042467	613.612743893427	717.599617384414	456.637599287561	665.606180638921	-0.543696564025832	0.0267340507485817	0.999919618795791	Blm	7	80454733	80535119	-	8777	protein_coding	Bloom syndrome, RecQ like helicase [Source:MGI Symbol;Acc:MGI:1328362]	-	451	486	604	711	2.28536883109788	2.49989965955727	3.22757964180379	3.76749466024333
ENSMUSG00000042262	78.0279827586365	122.168856035527	154.419101112253	210.9399719175	100.098419397082	182.679536514877	-0.868409538780853	0.0270730498722839	0.999919618795791	Ccr8	9	120092114	120094906	+	1175	protein_coding	chemokine (C-C motif) receptor 8 [Source:MGI Symbol;Acc:MGI:1201402]	-	81	124	152	209	3.06600605873328	4.76448786389954	6.06724941587854	8.27251498613011
ENSMUSG00000106630	0	0	2.03183027779281	13.120668109701	0	7.57624919374689	-5.4020699008502	0.0275463742919712	1	Igkv2-116	6	68151885	68152617	+	362	IG_V_pseudogene	immunoglobulin kappa variable 2-116 [Source:MGI Symbol;Acc:MGI:3647785]	-	0	0	2	13	0	0	0.259123948228311	1.67018248451105
ENSMUSG00000040943	1406.43030651369	1042.37620714183	1872.33160098607	1607.78648451951	1224.40325682776	1740.05904275279	-0.506975630018226	0.0288392195320172	0.999919618795791	Tet2	3	133463679	133545139	-	16870	protein_coding	tet methylcytosine dioxygenase 2 [Source:MGI Symbol;Acc:MGI:2443298]	-	1460	1058	1843	1593	3.84913931060099	2.83141149970682	5.12384967527236	4.39167139032899
ENSMUSG00000048852	448.90172796944	1101.49016973967	1321.70559570422	1235.36136663646	775.195948854554	1278.53348117034	-0.722018039361072	0.0288803542947806	0.999919618795791	Gm12185	11	48904656	48992226	-	5587	protein_coding	predicted gene 12185 [Source:MGI Symbol;Acc:MGI:3652173]	-	466	1118	1301	1224	3.70965141180785	9.03432144091934	10.9215619210222	10.1890076784986
ENSMUSG00000065934	0	0	8.12732111117123	6.05569297370814	0	7.09150704243968	-5.30639149004068	0.028890710842764	1	Gm25630	9	35474885	35475046	+	162	snRNA	predicted gene, 25630 [Source:MGI Symbol;Acc:MGI:5455407]	-	0	0	8	6	0	0	2.31612022860861	1.72252438573505
ENSMUSG00000027499	0	0	9.14323625006763	5.04641081142345	0	7.09482353074554	-5.30701613920037	0.029292313271585	1	Pkia	3	7366669	7445366	+	3721	protein_coding	protein kinase inhibitor, alpha [Source:MGI Symbol;Acc:MGI:104747]	-	0	0	9	5	0	0	0.113440717996216	0.0624941661043352
ENSMUSG00000090527	15.4129348659035	6.89662896974747	49.7798418059238	27.2506183816866	11.1547819178255	38.5152300938052	-1.78611725684455	0.029554436776915	0.999919618795791	Gm5538	3	59729790	59752333	+	1235	protein_coding	predicted gene 5538 [Source:MGI Symbol;Acc:MGI:3779495]	-	16	7	49	27	0.576207466428606	0.255895995040967	1.86086663711489	1.01677755238935
ENSMUSG00000007817	1981.52543869772	1331.04939116126	2527.59686557425	2219.41147486403	1656.28741492949	2373.50417021914	-0.518993139635256	0.0301419888115094	0.999919618795791	Zmiz1	14	25459185	25666743	+	12523	protein_coding	zinc finger, MIZ-type containing 1 [Source:MGI Symbol;Acc:MGI:3040693]	zf-MIZ	2057	1351	2488	2199	7.30553065698065	4.87056535159225	9.3181162147855	8.16668852146027
ENSMUSG00000076615	51.0553467433054	30.5422140088817	80.2572959728158	96.8910875793302	40.7987803760935	88.574191776073	-1.11767591297518	0.030223258840519	0.999919618795791	Ighg3	12	113356224	113361232	-	2512	IG_C_gene	Immunoglobulin heavy constant gamma 3 [Source:MGI Symbol;Acc:MGI:2144790]	-	53	31	79	96	0.938387234153175	0.557152989657838	1.47500530880439	1.7773818502489
ENSMUSG00000057329	2458.36311111161	3278.85445875994	4100.23350058588	3823.1608307344	2868.60878493577	3961.69716566014	-0.46580099108454	0.0306579901936691	0.999919618795791	Bcl2	1	106538178	106714274	-	9157	protein_coding	B cell leukemia/lymphoma 2 [Source:MGI Symbol;Acc:MGI:88138]	-	2552	3328	4036	3788	12.3951935410913	16.4082592754642	20.6720749332699	19.2391508218235
ENSMUSG00000034574	462.388045977105	482.764027882323	813.748026256019	581.346525475981	472.576036929714	697.547275866	-0.561731277356446	0.0307290225472832	0.999919618795791	Daam1	12	71831078	71992333	+	8096	protein_coding	dishevelled associated activator of morphogenesis 1 [Source:MGI Symbol;Acc:MGI:1914596]	-	480	490	801	576	2.63691781511609	2.73248626127614	4.64032227496156	3.30888083583887
ENSMUSG00000021569	140.643030651369	287.687951309466	331.188335280227	395.638607615598	214.165490980418	363.413471447913	-0.763322419833185	0.0308021770822178	0.999919618795791	Trip13	13	73911347	73937784	-	3472	protein_coding	thyroid hormone receptor interactor 13 [Source:MGI Symbol;Acc:MGI:1916966]	-	146	292	326	392	1.87024712470734	3.79695579870283	4.40376373535706	5.25092111135361
ENSMUSG00000074151	12045.2085977036	12699.649631435	16121.557339147	16482.5869922713	12372.4291145693	16302.0721657091	-0.397929060030711	0.0311901770834311	0.999919618795791	Nlrc5	8	94434356	94527272	+	8493	protein_coding	NLR family, CARD domain containing 5 [Source:MGI Symbol;Acc:MGI:3612191]	-	12504	12890	15869	16331	65.4807578879354	68.5210800399726	87.6343890418871	89.429499007754
ENSMUSG00000023088	1494.09137356352	1638.44199667001	2167.96290640492	2073.06556133275	1566.26668511676	2120.51423386884	-0.437105326751777	0.0313827788779998	0.999919618795791	Abcc1	16	14361558	14475737	+	15092	protein_coding	ATP-binding cassette, sub-family C (CFTR/MRP), member 1 [Source:MGI Symbol;Acc:MGI:102676]	-	1551	1663	2134	2054	4.57078567631857	4.97482558493728	6.63183550881116	6.32969502942581
ENSMUSG00000030695	8555.14215900557	24134.2604632763	28601.0589053504	25216.914824683	16344.7013111409	26908.9868650167	-0.719274132484784	0.0315107130164764	0.999919618795791	Aldoa	7	126795234	126800751	-	2911	protein_coding	aldolase A, fructose-bisphosphate [Source:MGI Symbol;Acc:MGI:87994]	-	8881	24496	28153	24985	135.689274713378	379.914067023436	453.595358680648	399.177718308119
ENSMUSG00000041515	983.537906130467	1300.50717715238	1449.71090320517	1794.50368454218	1142.02254164142	1622.10729387367	-0.50636196012602	0.0315915499702253	0.999919618795791	Irf8	8	120736358	120756694	+	7055	protein_coding	interferon regulatory factor 8 [Source:MGI Symbol;Acc:MGI:96395]	IRF	1021	1320	1427	1778	6.43657124097408	8.44713275520471	9.4866544601057	11.7209788322603
ENSMUSG00000111465	19.2661685823794	25.616050459062	64.0026537504734	49.4548259519498	22.4411095207207	56.7287398512116	-1.33837296668783	0.0320337151800237	0.999919618795791	Gm47113	9	121869496	121879936	+	9507	lincRNA	predicted gene, 47113 [Source:MGI Symbol;Acc:MGI:6095855]	-	20	26	63	49	0.0935647708319302	0.123470230969142	0.310801554817232	0.239707558885818
ENSMUSG00000036427	7379.90587548042	14526.2710757081	17317.2894576281	15558.0845316185	10953.0884755943	16437.6869946233	-0.585682710761158	0.0321955907872087	0.999919618795791	Gpi1	7	34201330	34230336	-	6452	protein_coding	glucose phosphate isomerase 1 [Source:MGI Symbol;Acc:MGI:95797]	-	7661	14744	17046	15415	52.8100963788583	103.169985615574	123.912252742012	111.116438618236
ENSMUSG00000027326	372.800362069041	428.576228834307	505.925739170409	684.29330602902	400.688295451674	595.109522599714	-0.570790435720348	0.0322252187931805	0.999919618795791	Knl1	2	119047119	119105501	+	8542	protein_coding	kinetochore scaffold 1 [Source:MGI Symbol;Acc:MGI:1923714]	-	387	435	498	678	2.01501022551964	2.29912241923744	2.73436132584916	3.69146937547012
ENSMUSG00000081855	361.240660919613	425.620530704415	587.198950282121	556.114471418864	393.430595812014	571.656710850493	-0.539139141220288	0.0324185544147349	0.999919618795791	Rpl17-ps5	5	22612628	22613182	-	555	processed_pseudogene	ribosomal protein L17, pseudogene 5 [Source:MGI Symbol;Acc:MGI:3704246]	-	375	432	578	551	30.0513606857825	35.1417326317263	48.845097686035	46.1729644803249
ENSMUSG00000000791	731.151097701298	1058.13993050125	1243.4801300092	1324.17819691751	894.645514101276	1283.82916346336	-0.521182052169187	0.032579297097846	0.999919618795791	Il12rb1	8	70808449	70821424	+	4105	protein_coding	interleukin 12 receptor, beta 1 [Source:MGI Symbol;Acc:MGI:104579]	-	759	1074	1224	1312	8.2234578527535	11.8120023964638	13.9847395825318	14.8644832741238
ENSMUSG00000040351	2209.82953639892	1773.41887793506	2770.40058377049	2664.50490843158	1991.62420716699	2717.45274610104	-0.448267196469119	0.0328982042079434	0.999919618795791	Ankib1	5	3690000	3802925	-	8541	protein_coding	ankyrin repeat and IBR domain containing 1 [Source:MGI Symbol;Acc:MGI:1918047]	-	2294	1800	2727	2640	11.9456709625938	9.51472388606336	14.9748521524608	14.3755459800017
ENSMUSG00000098934	36.6057203065208	24.6308177490981	90.4164473617799	53.4919546010886	30.6182690278095	71.9542009814342	-1.23198140312478	0.0334699098206467	0.999919618795791	Gm18853	7	106186404	106189999	-	3596	unprocessed_pseudogene	predicted gene, 18853 [Source:MGI Symbol;Acc:MGI:5011038]	-	38	25	89	53	0.469991247210346	0.313872113733111	1.16079746440764	0.685465071186555
ENSMUSG00000095981	6.74315900383278	4.92616354981962	39.6206904169597	13.120668109701	5.8346612768262	26.3706792633303	-2.17526381884761	0.0336987764488956	0.999919618795791	Ighv10-1	12	114479005	114479451	-	359	IG_V_gene	immunoglobulin heavy variable 10-1 [Source:MGI Symbol;Acc:MGI:4439620]	-	7	5	39	13	0.867220325082747	0.628793382163936	5.09514192351991	1.68413944120613
ENSMUSG00000028613	403.626231800848	364.536102686652	521.164466253855	593.457911423398	384.08116724375	557.311188838626	-0.537023110616912	0.0337787582940973	0.999919618795791	Lrp8	4	107802261	107876840	+	10514	protein_coding	low density lipoprotein receptor-related protein 8, apolipoprotein e receptor [Source:MGI Symbol;Acc:MGI:1340044]	-	419	370	513	588	1.77244148644354	1.58878875694951	2.2884188667342	2.60098888604999
ENSMUSG00000041431	554.865655172526	845.329665149047	892.989407089938	1190.95295149593	700.097660160787	1041.97117929294	-0.573839038099671	0.0338086173851876	0.999919618795791	Ccnb1	13	100778650	100786570	-	4217	protein_coding	cyclin B1 [Source:MGI Symbol;Acc:MGI:88302]	-	576	858	879	1180	6.07497841057999	9.18578113165284	9.77622979349681	13.0139025206352
ENSMUSG00000113491	138.716413793132	71.9219878273665	158.482761667839	228.09776867634	105.319200810249	193.290265172089	-0.875488811292964	0.0338341379247326	0.999919618795791	Gm19221	12	69980886	69982468	+	1477	processed_pseudogene	predicted gene, 19221 [Source:MGI Symbol;Acc:MGI:5011406]	-	144	73	156	226	4.33618550396341	2.23138634615711	4.95370602720013	7.11634651439083
ENSMUSG00000066232	2832.12678160977	2885.74660748433	3529.2891925261	4125.94547941981	2858.93669454705	3827.61733597296	-0.420975966359299	0.0347035134353344	0.999919618795791	Ipo7	7	110018274	110056609	+	11169	protein_coding	importin 7 [Source:MGI Symbol;Acc:MGI:2152414]	-	2940	2929	3474	4088	11.7073579206712	11.8396124643671	14.5881980394192	17.0225939296169
ENSMUSG00000020653	553.902346743407	205.91363638246	803.588874867055	522.808160063469	379.907991562934	663.198517465262	-0.803497118601873	0.0347085258312089	0.999919618795791	Klf11	12	24651274	24662789	+	4340	protein_coding	Kruppel-like factor 11 [Source:MGI Symbol;Acc:MGI:2653368]	zf-C2H2	575	209	791	518	5.89255943400942	2.17414729295587	8.54816469857039	5.55097374628811
ENSMUSG00000039952	1026.88678544082	1000.01120061338	1408.05838251041	1348.40096881235	1013.4489930271	1378.22967566138	-0.443529799866933	0.0348853806824242	0.999919618795791	Dag1	9	108204634	108263958	-	6357	protein_coding	dystroglycan 1 [Source:MGI Symbol;Acc:MGI:101864]	-	1066	1015	1386	1336	7.45814546590298	7.20852215069391	10.2257965071958	9.77424880324597
ENSMUSG00000031202	16.3762432950225	8.86709438967532	38.6047752780633	39.3620043291029	12.6216688423489	38.9833898035831	-1.62576615008581	0.0350418954042643	0.999919618795791	Rab39b	X	75572046	75578231	-	3401	protein_coding	RAB39B, member RAS oncogene family [Source:MGI Symbol;Acc:MGI:1915040]	-	17	9	38	39	0.222314682403495	0.119472591459669	0.52403837574664	0.533319076206705
ENSMUSG00000070880	19.2661685823794	33.4979121387734	74.1618051394374	53.4919546010886	26.3820403605764	63.826879870263	-1.2754001638854	0.0353985405000101	0.999919618795791	Gad1	2	70553072	70602014	+	7639	protein_coding	glutamate decarboxylase 1 [Source:MGI Symbol;Acc:MGI:95632]	-	20	34	73	53	0.116444596975934	0.200943893773871	0.44820064510285	0.322677365622052
ENSMUSG00000024989	244.680340996218	389.16692043575	469.352794170138	502.622516817775	316.923630715984	485.987655493957	-0.617062806176512	0.0361363300985982	0.999919618795791	Cep55	19	38055025	38074425	+	2778	protein_coding	centrosomal protein 55 [Source:MGI Symbol;Acc:MGI:1921357]	-	254	395	462	498	4.06656137832949	6.41944172482052	7.80002260574075	8.33731565536121
ENSMUSG00000054006	1.92661685823794	1.97046541992785	28.4456238890993	4.03712864913876	1.94854113908289	16.241376269119	-3.05900116995912	0.0362638228683535	0.999919618795791	D630008O14Rik	1	106541943	106575045	+	2056	antisense	RIKEN cDNA D630008O14 gene [Source:MGI Symbol;Acc:MGI:3698880]	-	2	2	28	4	0.0432646048783638	0.0439176700772088	0.638735491060836	0.0904827984724636
ENSMUSG00000026959	0	0	8.12732111117123	5.04641081142345	0	6.58686596129734	-5.19985927371303	0.0368309261587118	1	Grin1	2	25291181	25319187	-	9700	protein_coding	glutamate receptor, ionotropic, NMDA1 (zeta 1) [Source:MGI Symbol;Acc:MGI:95819]	-	0	0	8	5	0	0	0.0386815955705767	0.0239732775334259
ENSMUSG00000100334	0	0	5.07957569448202	8.07425729827752	0	6.57691649637977	-5.19784136703725	0.0369753840501323	1	C230024C17Rik	1	153721240	153737829	-	3337	lincRNA	RIKEN cDNA C230024C17 gene [Source:MGI Symbol;Acc:MGI:5439413]	-	0	0	5	8	0	0	0.070274849609416	0.111496933568706
ENSMUSG00000096842	16.3762432950225	28.5717485889538	87.3687019450907	33.3063113553948	22.4739959419881	60.3375066502427	-1.42543348741244	0.0371646682635728	0.999919618795791	Gm10736	13	111593534	111593611	-	78	processed_pseudogene	predicted gene 10736 [Source:MGI Symbol;Acc:MGI:3704412]	-	17	29	86	33	9.69349019043957	16.7855587223301	51.7118381810498	19.6765285601273
ENSMUSG00000037400	7456.00724138082	6204.01037464283	9244.82776395727	8893.79441405269	6830.00880801183	9069.31108900498	-0.409093800192043	0.037532019531174	0.999919618795791	Atp11b	3	35754106	35856276	+	9176	protein_coding	ATPase, class VI, type 11B [Source:MGI Symbol;Acc:MGI:1923545]	-	7740	6297	9100	8812	37.5157309206381	30.9822315162943	46.5129746214964	44.6632401865329
ENSMUSG00000047534	241.790415708861	294.584580279213	427.700273475386	374.44368220762	268.187497994037	401.071977841503	-0.580750093390163	0.0379993816725673	0.999919618795791	Mis18bp1	12	65132734	65172604	-	7990	protein_coding	MIS18 binding protein 1 [Source:MGI Symbol;Acc:MGI:2145099]	-	251	299	421	371	1.39718141020707	1.68949462915793	2.47127709373536	2.15951524053917
ENSMUSG00000111341	7.70646743295175	4.92616354981962	16.2546422223425	36.3341578422488	6.31631549138569	26.2944000322956	-2.05672951111852	0.0380975547160001	0.999919618795791	Gm47111	9	121843822	121846937	-	3116	TEC	predicted gene, 47111 [Source:MGI Symbol;Acc:MGI:6095851]	-	8	5	16	36	0.114187455237376	0.0724444236832006	0.240828932628109	0.537321470774861
ENSMUSG00000020646	9.63308429118969	23.6455850391342	52.827587222613	41.3805686536723	16.6393346651619	47.1040779381426	-1.50268105877224	0.0381501495591731	0.999919618795791	Mboat2	12	24830879	24964397	+	9566	protein_coding	membrane bound O-acyltransferase domain containing 2 [Source:MGI Symbol;Acc:MGI:1914466]	-	10	24	52	41	0.046493846764539	0.113269575177179	0.25495239397082	0.199334569831559
ENSMUSG00000089647	106.927235632206	31.5274467188456	145.275864862186	144.327349206711	69.2273411755256	144.801607034448	-1.06370974615811	0.038378634784573	0.999919618795791	Gm2245	15	6604341	6654303	-	3376	antisense	predicted gene 2245 [Source:MGI Symbol;Acc:MGI:3780415]	-	111	32	143	143	1.46233339261266	0.427937107482186	1.98664252132505	1.96998419825919
ENSMUSG00000051335	322.708323754855	244.337712071053	393.159158752908	458.214101677249	283.523017912954	425.686630215079	-0.586151904312675	0.0387151467183691	0.999919618795791	Gfod1	13	43195245	43304172	-	7208	protein_coding	glucose-fructose oxidoreductase domain containing 1 [Source:MGI Symbol;Acc:MGI:2145304]	-	335	248	387	454	2.06707333906922	1.55334995562762	2.51815416225701	2.92934294122367
ENSMUSG00000030064	107.890544061325	146.799673784625	240.771887918448	183.689353535814	127.345108922975	212.230620727131	-0.737142096722215	0.0387922764788543	0.999919618795791	Frmd4b	6	97286867	97617541	-	14302	protein_coding	FERM domain containing 4B [Source:MGI Symbol;Acc:MGI:2141794]	-	112	149	237	182	0.34829489213224	0.470350815345142	0.777208782488453	0.591839241469866
ENSMUSG00000026764	85.7344501915883	57.1434971779076	145.275864862186	118.086012987309	71.4389736847479	131.680938924747	-0.881732153632004	0.0392403530499331	0.999919618795791	Kif5c	2	49619298	49774778	+	7142	protein_coding	kinesin family member 5C [Source:MGI Symbol;Acc:MGI:1098269]	-	89	58	143	117	0.554237640651255	0.366640599367614	0.939079410808369	0.761895062242651
ENSMUSG00000084788	21.1927854406173	40.3945411085209	69.0822294449554	70.6497513599283	30.7936632745691	69.8659904024419	-1.18291169455814	0.0405419949073038	0.999919618795791	Gm11342	13	24335937	24414803	-	1784	antisense	predicted gene 11342 [Source:MGI Symbol;Acc:MGI:3652098]	-	22	41	68	70	0.548471022381769	1.03757957310213	1.7877228446155	1.82487168668119
ENSMUSG00000102302	113.670394636038	62.0696607277272	161.530507084528	155.429452991842	87.8700276818828	158.479980038185	-0.850230515446201	0.0405540397034459	0.999919618795791	Gm38190	1	165230371	165235125	-	4755	sense_intronic	predicted gene, 38190 [Source:MGI Symbol;Acc:MGI:5611418]	-	118	63	159	154	1.10371601054996	0.598166978944343	1.56831295605942	1.50625791711595
ENSMUSG00000093896	6.74315900383278	1.97046541992785	8.12732111117123	38.3527221668182	4.35681221188032	23.2400216389947	-2.41287813624317	0.0406353324058552	0.999919618795791	Ighv1-76	12	115847881	115848331	-	368	IG_V_gene	immunoglobulin heavy variable 1-76 [Source:MGI Symbol;Acc:MGI:4439737]	-	7	2	8	38	0.846011132349745	0.245366113257449	1.01959640498531	4.80247287979391
ENSMUSG00000018986	199.404844827627	240.396781231198	342.363401808088	321.961009768816	219.900813029412	332.162205788452	-0.595185932390375	0.0410387172111961	0.999919618795791	Slfn3	11	83191330	83215154	+	3411	protein_coding	schlafen 3 [Source:MGI Symbol;Acc:MGI:1329005]	-	207	244	337	319	2.6990720784803	3.22953885101332	4.63376824100917	4.34948769696159
ENSMUSG00000032323	45.2754961685915	77.83338408715	143.244034584393	95.8818054170455	61.5544401278708	119.562920000719	-0.95837883990037	0.0411676964024797	0.999919618795791	Cyp11a1	9	58006411	58027023	+	4804	protein_coding	cytochrome P450, family 11, subfamily a, polypeptide 1 [Source:MGI Symbol;Acc:MGI:88582]	-	47	79	141	95	0.435131692194635	0.742431686575829	1.37658249016127	0.919707545672439
ENSMUSG00000026779	165.689049808463	139.903044814877	240.771887918448	240.209154623756	152.79604731167	240.490521271102	-0.65420040374739	0.0417717547780612	0.999919618795791	Mastl	2	23115606	23156024	-	5777	protein_coding	microtubule associated serine/threonine kinase-like [Source:MGI Symbol;Acc:MGI:1914371]	-	172	142	237	238	1.32419497596898	1.10973269987721	1.92411978659336	1.91603629959034
ENSMUSG00000034573	274.542902298906	249.263875620873	391.127328475115	379.490093019043	261.90338895989	385.308710747079	-0.556895336946464	0.0419333719404623	0.999919618795791	Ptpn13	5	103425192	103598303	+	12102	protein_coding	protein tyrosine phosphatase, non-receptor type 13 [Source:MGI Symbol;Acc:MGI:103293]	-	285	253	385	376	1.04740240764031	0.9438343500546	1.49207175113947	1.44497335679906
ENSMUSG00000016477	251.423500000051	311.3335363486	369.793110558291	471.33476978695	281.378518174326	420.56394017262	-0.580000018918466	0.041959384540073	0.999919618795791	E2f3	13	29906575	29986063	-	5429	protein_coding	E2F transcription factor 3 [Source:MGI Symbol;Acc:MGI:1096340]	E2F	261	316	364	467	2.13819112280421	2.62784440767013	3.14461635753804	4.00060968497573
ENSMUSG00000095583	7.70646743295175	1.97046541992785	3.04774541668921	52.4826724388039	4.8384664264398	27.7652089277465	-2.51853552018656	0.042321583710354	0.999919618795791	Ighv14-2	12	113994469	113994898	-	351	IG_V_gene	immunoglobulin heavy variable 14-2 [Source:MGI Symbol;Acc:MGI:4439607]	-	8	2	3	52	1.01369832056884	0.257249942104676	0.400866962643797	6.89009754294019
ENSMUSG00000004936	1757.074574713	2580.32446739552	3077.2069557172	2929.94611711245	2168.69952105426	3003.57653641483	-0.469903621172641	0.0424179747308489	0.999919618795791	Map2k1	9	64185770	64253631	-	3391	protein_coding	mitogen-activated protein kinase kinase 1 [Source:MGI Symbol;Acc:MGI:1346866]	-	1824	2619	3029	2903	23.9233999405731	34.8690499894756	41.8945577977656	39.8151530163075
ENSMUSG00000116504	304.405463601594	313.304001768528	544.530514448472	377.471528694474	308.854732685061	461.001021571473	-0.577811665019996	0.042551238413566	0.999919618795791	I730030J21Rik	15	100730481	100732737	-	2156	processed_transcript	RIKEN cDNA I730030J21 gene [Source:MGI Symbol;Acc:MGI:3588279]	-	316	318	536	374	6.51874785042984	6.65902691044521	11.6600969208339	8.06774176584068
ENSMUSG00000032420	1056.74934674351	951.734797825151	1500.50666014999	1242.42634177245	1004.24207228433	1371.46650096122	-0.449563968041848	0.0427891265848427	0.999919618795791	Nt5e	9	88327197	88372092	+	8602	protein_coding	5' nucleotidase, ecto [Source:MGI Symbol;Acc:MGI:99782]	-	1097	966	1477	1231	5.67195851604382	5.07002492848547	8.05317588322622	6.65560834790465
ENSMUSG00000029174	2210.79284482803	2311.35593757537	3220.4509903016	2779.56307493204	2261.0743912017	3000.00703261682	-0.40795956386741	0.0430750044517254	0.999919618795791	Tbc1d1	5	64156305	64351486	+	7405	protein_coding	TBC1 domain family, member 1 [Source:MGI Symbol;Acc:MGI:1889508]	-	2295	2346	3170	2754	13.7842608650005	14.3032704811835	20.0779942977661	17.2968897062102
ENSMUSG00000093861	35.6424118774019	9.85232709963925	83.305041389505	40.3712864913876	22.7473694885206	61.8381639404463	-1.44115810104429	0.0435443190547597	0.999919618795791	Igkv1-110	6	68270485	68271267	+	401	IG_V_gene	immunoglobulin kappa variable 1-110 [Source:MGI Symbol;Acc:MGI:4439558]	-	37	10	82	40	4.10377184826296	1.12586944736585	9.59081705637055	4.63921779699215
ENSMUSG00000023828	0.963308429118969	1.97046541992785	12.1909816667568	13.120668109701	1.46688692452341	12.6558248882289	-3.1115669193629	0.0436369044501836	0.999919618795791	Slc22a3	17	12418960	12507704	-	4513	protein_coding	solute carrier family 22 (organic cation transporter), member 3 [Source:MGI Symbol;Acc:MGI:1333817]	-	1	2	12	13	0.00985508837025438	0.0200076954750147	0.124710218380654	0.133969877995347
ENSMUSG00000103175	372.800362069041	894.591300647243	1156.11142806411	879.084763349965	633.695831358142	1017.59809570704	-0.683479566844592	0.0437237592307463	0.999919618795791	Gm37169	2	32487988	32492148	+	4161	TEC	predicted gene, 37169 [Source:MGI Symbol;Acc:MGI:5610397]	-	387	908	1138	871	4.13655788185262	9.85191234658701	12.8271647700483	9.73530545045208
ENSMUSG00000033904	532.70956130279	568.479273649184	720.28383347755	807.425729827752	550.594417475987	763.854781652651	-0.47235732038712	0.0439178751769535	0.999919618795791	Ccp110	7	118712552	118737024	+	8256	protein_coding	centriolar coiled coil protein 110 [Source:MGI Symbol;Acc:MGI:2141942]	-	553	577	709	800	2.97907408426257	3.15528458240272	4.02775159304638	4.50660449756263
ENSMUSG00000032238	1291.79660344854	708.382318464062	1544.19101112253	1400.88364125115	1000.0894609563	1472.53732618684	-0.558047374519567	0.0446185224445399	0.999919618795791	Rora	9	68653786	69388246	+	13071	protein_coding	RAR-related orphan receptor alpha [Source:MGI Symbol;Acc:MGI:104661]	THR-like	1341	719	1520	1388	4.5629511533822	2.48343319711633	5.45407242265878	4.93866757553413
ENSMUSG00000027171	131.00994636018	87.6857111867893	196.071621807006	171.577967588397	109.347828773485	183.824794697702	-0.748965291682615	0.0452795359812372	0.999919618795791	Prrg4	2	104830741	104849876	-	3165	protein_coding	proline rich Gla (G-carboxyglutamic acid) 4 (transmembrane) [Source:MGI Symbol;Acc:MGI:2442211]	-	136	89	193	170	1.9111336110061	1.26954675219715	2.86002429177238	2.49806854044988
ENSMUSG00000114761	28.8992528735691	42.3650065284488	72.1299748616446	77.7147264959211	35.6321297010089	74.9223506787829	-1.07281223753296	0.0458509340487747	0.999919618795791	Gm47242	19	12539588	12540823	-	475	lincRNA	predicted gene, 47242 [Source:MGI Symbol;Acc:MGI:6096064]	-	30	43	71	77	2.80901139883945	4.08702460651145	7.01053022880426	7.53921725882771
ENSMUSG00000017499	358.350735632256	478.823097042467	558.753326393022	646.949866024486	418.586916337362	602.851596208754	-0.526454533243862	0.0459829874004964	0.999919618795791	Cdc6	11	98907801	98923940	+	5229	protein_coding	cell division cycle 6 [Source:MGI Symbol;Acc:MGI:1345150]	-	372	486	550	641	3.16409966325576	4.19614062190364	4.93321649380921	5.70122959340533
ENSMUSG00000051790	122.340170498109	133.991648555094	179.816979584663	234.153461650048	128.165909526601	206.985220617356	-0.691664286188036	0.0460041765509836	0.999919618795791	Nlgn2	11	69823122	69837784	-	5785	protein_coding	neuroligin 2 [Source:MGI Symbol;Acc:MGI:2681835]	-	127	136	177	232	0.976396500345664	1.06137279484087	1.43501364380128	1.86515000038796
ENSMUSG00000042207	2202.12306896596	1860.11935641189	3166.60748794009	2374.84092785588	2031.12121268893	2770.72420789798	-0.447949823940301	0.0460397104936084	0.999919618795791	Kdm5b	1	134560171	134635285	+	16555	protein_coding	lysine (K)-specific demethylase 5B [Source:MGI Symbol;Acc:MGI:1922855]	ARID	2286	1888	3117	2353	6.1414779571727	5.1487903845806	8.83067180547289	6.61031088795731
ENSMUSG00000024978	210.001237547935	150.74060462448	267.185681529754	293.701109224845	180.370921086208	280.443395377299	-0.636471041268791	0.0461352752181312	0.999919618795791	Gpam	19	55069734	55099451	-	3832	protein_coding	glycerol-3-phosphate acyltransferase, mitochondrial [Source:MGI Symbol;Acc:MGI:109162]	-	218	153	263	291	2.53021164187392	1.8025957255803	3.21896589444475	3.53180430551155
ENSMUSG00000032290	565.462047892835	568.479273649184	789.366062922505	767.054443336364	566.97066077101	778.210253129435	-0.456885522255992	0.0464333632950182	0.999919618795791	Ptpn9	9	56994923	57062807	+	4657	protein_coding	protein tyrosine phosphatase, non-receptor type 9 [Source:MGI Symbol;Acc:MGI:1928376]	-	587	577	777	760	5.60605971856997	5.59373620620933	7.82529841249409	7.58990775075868
ENSMUSG00000100127	11.5597011494276	3.9409308398557	28.4456238890993	28.2599005439713	7.75031599464166	28.3527622165353	-1.86902495983197	0.046555913644365	0.999919618795791	Gsdmcl-ps	15	63914448	63925666	+	2310	transcribed_unprocessed_pseudogene	gasdermin C-like, pseudogene [Source:MGI Symbol;Acc:MGI:1921710]	-	12	4	28	28	0.231044227610172	0.0781772551331093	0.568502237931203	0.563735253513288
ENSMUSG00000028270	6345.31262260665	14577.5031766262	15641.029478449	15945.6488819358	10461.4078996164	15793.3391801924	-0.594253680983018	0.0467321510297779	0.999919618795791	Gbp2	3	142620602	142638008	+	2516	protein_coding	guanylate binding protein 2 [Source:MGI Symbol;Acc:MGI:102772]	-	6587	14796	15396	15799	116.440184021911	265.50095793455	287.000988693592	292.043877104991
ENSMUSG00000021538	0	0	5.07957569448202	7.06497513599283	0	6.07227541523742	-5.08264350896664	0.0467397342372687	1	Il9	13	56479277	56482246	-	536	protein_coding	interleukin 9 [Source:MGI Symbol;Acc:MGI:96563]	-	0	0	5	7	0	0	0.437513382736234	0.60738266586553
ENSMUSG00000073555	70.3215153256847	144.829208364697	227.564991112794	156.438735154127	107.575361845191	192.001863133461	-0.836303045507174	0.0469406617345427	0.999919618795791	Gm4951	18	60212080	60247820	+	2645	protein_coding	predicted gene 4951 [Source:MGI Symbol;Acc:MGI:3644953]	-	73	147	224	155	1.22750435103665	2.50913521035444	3.97199295159495	2.72543083338419
ENSMUSG00000032409	1615.46823563251	1284.74345379296	1874.36343126386	2037.74068565279	1450.10584471273	1956.05205845833	-0.431736725705186	0.0470529655117295	0.999919618795791	Atr	9	95857597	95951781	+	23629	protein_coding	ataxia telangiectasia and Rad3 related [Source:MGI Symbol;Acc:MGI:108028]	-	1677	1304	1845	2019	3.15655656894852	2.49152159425026	3.66215865635885	3.97392914806275
ENSMUSG00000088151	0.963308429118969	0	15.238727083446	4.03712864913876	0.481654214559485	9.6379278662924	-4.30876863914954	0.047064777805054	1	Gm26347	10	128435914	128436044	+	131	scaRNA	predicted gene, 26347 [Source:MGI Symbol;Acc:MGI:5456124]	-	1	0	15	4	0.339511555839374	0	5.3703932781669	1.42009644014798
ENSMUSG00000024542	2355.28910919588	1867.01598538164	2924.81968488274	2725.06183816866	2111.15254728876	2824.9407615257	-0.420147153632784	0.0473381384798081	0.999919618795791	Cep192	18	67800107	67885170	+	12484	protein_coding	centrosomal protein 192 [Source:MGI Symbol;Acc:MGI:1918049]	-	2445	1895	2879	2700	8.71065794437459	6.85311249364045	10.8161831382429	10.0586372733166
ENSMUSG00000075511	61.651739463614	39.409308398557	100.575598750744	94.8725232547608	50.5305239310855	97.7240610027524	-0.950948414595183	0.0476787432637975	0.999919618795791	1700001L05Rik	15	83353847	83367282	-	6112	lincRNA	RIKEN cDNA 1700001L05 gene [Source:MGI Symbol;Acc:MGI:1916541]	-	64	40	99	94	0.465717422146157	0.29546704737808	0.759692740232838	0.715275996563408
ENSMUSG00000060621	1.92661685823794	1.97046541992785	15.238727083446	12.1113859474163	1.94854113908289	13.6750565154312	-2.81110035574431	0.0485403416796012	0.999919618795791	Nkpd1	7	19517838	19525056	+	2916	protein_coding	NTPase, KAP family P-loop domain containing 1 [Source:MGI Symbol;Acc:MGI:1916797]	-	2	2	15	12	0.0305048105726735	0.0309652708088962	0.241262523813396	0.191391598415005
ENSMUSG00000071722	26.0093275862122	56.1582644679437	79.2413808339194	92.8539589301915	41.0837960270779	86.0476698820554	-1.06756300358283	0.0486037887796379	0.999919618795791	Spin4	X	95022510	95026682	-	4173	protein_coding	spindlin family, member 4 [Source:MGI Symbol;Acc:MGI:2444925]	-	27	57	78	92	0.287767163432511	0.616678599531303	0.87666232952008	1.02534161853963
ENSMUSG00000025154	307.295388888951	390.152153145714	476.464200142413	526.845288712608	348.723771017333	501.654744427511	-0.524780850570169	0.0488252827023385	0.999919618795791	Arhgap19	19	41766588	41802084	-	5140	protein_coding	Rho GTPase activating protein 19 [Source:MGI Symbol;Acc:MGI:1918335]	-	319	396	469	522	2.76028179123961	3.47827947011494	4.2795277901076	4.7232020802626
ENSMUSG00000034218	3693.32451724213	2507.41724685819	3934.63933294577	4585.16886325935	3100.37088205016	4259.90409810256	-0.45834638580544	0.04918322406917	0.999919618795791	Atm	9	53439149	53536740	-	10338	protein_coding	ataxia telangiectasia mutated [Source:MGI Symbol;Acc:MGI:107202]	-	3834	2545	3873	4543	16.4945866673002	11.1143396707485	17.5710249873644	20.4378568077623
ENSMUSG00000025701	38.5323371647588	22.6603523291703	107.687004723019	38.3527221668182	30.5963447469645	73.0198634449185	-1.25410780608954	0.0492445250290843	0.999919618795791	Alox5	6	116410077	116461178	-	4106	protein_coding	arachidonate 5-lipoxygenase [Source:MGI Symbol;Acc:MGI:87999]	-	40	23	106	38	0.433278264149615	0.252895614053951	1.21080177075216	0.430421339445728
ENSMUSG00000022742	654.08642337178	920.207351106305	1049.44033847998	1146.54453635541	787.146887239043	1097.9924374177	-0.480288019881747	0.0494307670867641	0.999919618795791	Cpox	16	58670292	58717636	+	6661	protein_coding	coproporphyrinogen oxidase [Source:MGI Symbol;Acc:MGI:104841]	-	679	934	1033	1136	4.5337356823835	6.33052676174331	7.27355982166221	7.9317321662311
ENSMUSG00000091831	58.7618141762571	40.3945411085209	79.2413808339194	114.04888433817	49.578177642389	96.6451325860447	-0.962581352363127	0.0497612065390985	0.999919618795791	Gm4707	17	71458327	71459918	-	1583	protein_coding	predicted gene 4707 [Source:MGI Symbol;Acc:MGI:3782887]	-	61	41	78	113	1.71385776545322	1.16932530537852	2.31099930580372	3.31991276113558
ENSMUSG00000022360	2145.28787164794	2321.20826467501	2764.30509293711	3102.53336686314	2233.24806816148	2933.41922990012	-0.393459216855529	0.0499196535570409	0.999919618795791	Atad2	15	58094044	58135082	-	16023	protein_coding	ATPase family, AAA domain containing 2 [Source:MGI Symbol;Acc:MGI:1917722]	-	2227	2356	2721	3074	6.1816190954198	6.63840676287569	7.9647259331206	8.92255376441599

## Sheet: KO_MOGvsWT_deg_up
Supplementary_Table S2_mRNA seq_up_Data
gene_id	KO_MOG1	KO_MOG3	WT_UNST1	WT_UNST4	KO_MOG	WT	log2FoldChange	pvalue	padj	gene_name	gene_chr	gene_start	gene_end	gene_strand	gene_length	gene_biotype	gene_description	tf_family	KO_MOG1_count	KO_MOG3_count	WT_UNST1_count	WT_UNST4_count	KO_MOG1_fpkm	KO_MOG3_fpkm	WT_UNST1_fpkm	WT_UNST4_fpkm
ENSMUSG00000040592	818.812164751124	289.658416729394	60.9549083337842	93.8632410924761	554.235290740259	77.4090747131302	2.83994863943243	2.16565013082699e-11	1.19204602034487e-07	Cd79b	11	106311341	106314762	-	1431	protein_coding	CD79B antigen [Source:MGI Symbol;Acc:MGI:96431]	-	850	294	60	93	26.4183170808626	9.27555923324596	1.96651717523372	3.02254279006339
ENSMUSG00000104213	1246.52110727995	418.723901734668	123.941646945361	169.559403263828	832.622504507307	146.750525104595	2.50435981013668	3.76594229198287e-10	1.55467512668783e-06	Ighd	12	113406604	113416324	-	1900	IG_C_gene	immunoglobulin heavy constant delta [Source:MGI Symbol;Acc:MGI:96447]	-	1294	425	122	168	30.2905062508188	10.0987526614382	3.01156580251451	4.11230032299694
ENSMUSG00000030468	415.185932950276	72.9072205373304	17.2705573612389	22.2042075702632	244.046576743803	19.737382465751	3.62828851094266	4.60873752250293e-09	1.52208165418182e-05	Siglecg	7	43408204	43418358	+	4806	protein_coding	sialic acid binding Ig-like lectin G [Source:MGI Symbol;Acc:MGI:2443630]	-	431	74	17	22	3.98858967004721	0.695152933440164	0.165901870307639	0.212896272394219
ENSMUSG00000008193	398.809689655253	106.405132676104	39.6206904169597	23.2134897325479	252.607411165679	31.4170900747538	3.00780911752377	3.39316539240434e-08	8.00447716068183e-05	Spib	7	44525993	44532071	-	2868	protein_coding	Spi-B transcription factor (Spi-1/PU.1 related) [Source:MGI Symbol;Acc:MGI:892986]	ETS	414	108	39	23	6.42017772642699	1.70010997303069	0.637781014833907	0.372973376409158
ENSMUSG00000034634	245.643649425337	63.0548934376912	25.3978784724101	12.1113859474163	154.349271431514	18.7546322099132	3.0416622405911	1.37032237570522e-06	0.00282851667375254	Ly6d	15	74762056	74763620	-	744	protein_coding	lymphocyte antigen 6 complex, locus D [Source:MGI Symbol;Acc:MGI:96881]	-	255	64	25	12	15.2437950575461	3.88364428725769	1.57598906684557	0.75013158733623
ENSMUSG00000037548	359.314044061375	161.578164434084	61.9708234726806	66.6126227107895	260.44610424773	64.2917230917351	2.018535551182	2.0113844126192e-06	0.00332139908055808	H2-DMb2	17	34143307	34151553	+	1710	protein_coding	histocompatibility 2, class II, locus Mb2 [Source:MGI Symbol;Acc:MGI:95923]	-	373	164	61	66	9.70149307191775	4.32992270974081	1.67309211250806	1.79505172829231
ENSMUSG00000029581	338.121258620758	103.449434546212	45.7161812503381	43.3991329782417	220.785346583485	44.5576571142899	2.30924937297394	5.56619030147419e-06	0.00612763336321622	Fscn1	5	142960343	142973185	+	3012	protein_coding	fascin actin-bundling protein 1 [Source:MGI Symbol;Acc:MGI:1352745]	-	351	105	45	43	5.182961769273	1.57386232009758	0.700718644860422	0.663961092907832
ENSMUSG00000032359	260.093275862122	54.1877990480158	15.238727083446	27.2506183816866	157.140537455069	21.2446727325663	2.88696054793913	6.93526746784542e-06	0.00698889021289051	Ctsh	9	90054152	90076089	+	4499	protein_coding	cathepsin H [Source:MGI Symbol;Acc:MGI:107285]	-	270	55	15	27	2.66915397422509	0.551923775542428	0.156372864956627	0.279110975150222
ENSMUSG00000038421	253.350116858289	45.3207046583405	7.11140597227482	27.2506183816866	149.335410758315	17.1810121769807	3.11940363751187	1.41315928073944e-05	0.0106070450922047	Fcrla	1	170917576	170927583	-	1745	protein_coding	Fc receptor-like A [Source:MGI Symbol;Acc:MGI:2138647]	-	263	46	7	27	6.70326168099367	1.1901311075135	0.188143290776659	0.719610474040602
ENSMUSG00000037922	562.572122605478	156.652000884264	88.3846170839871	94.8725232547608	359.612061744871	91.6285701693739	1.97280040434204	2.39052836245405e-05	0.0171629542822625	Bank1	3	136053363	136326066	-	7486	protein_coding	B cell scaffold protein with ankyrin repeats 1 [Source:MGI Symbol;Acc:MGI:2442120]	-	584	159	87	94	3.46967567030931	0.958914107595503	0.545074113378468	0.583992371225695
ENSMUSG00000022416	227.340789272077	32.5126794288095	19.3023876390317	15.1392324342703	129.926734350443	17.220810036651	2.91600812893201	4.58524026494946e-05	0.0302864289980442	Cacna1i	15	80287238	80398279	+	9862	protein_coding	calcium channel, voltage-dependent, alpha 1I subunit [Source:MGI Symbol;Acc:MGI:2178051]	-	236	33	19	15	1.06432156361084	0.151071084942124	0.0903596895109675	0.0707384279276713
ENSMUSG00000069516	110.780469348681	4.92616354981962	2.03183027779281	1.00928216228469	57.8533164492505	1.52055622003875	5.25116867645322	5.14699368186804e-05	0.0326893487187257	Lyz2	10	117277331	117282321	-	1316	protein_coding	lysozyme 2 [Source:MGI Symbol;Acc:MGI:96897]	-	115	5	2	1	3.88658175434664	0.171532541183019	0.0712787760324077	0.0353405459079379
ENSMUSG00000021624	216.744396551768	27.5865158789899	17.2705573612389	13.120668109701	122.165456215379	15.1956127354699	3.00767222040293	5.52080462242206e-05	0.0332518044148899	Cd180	13	102693558	102739629	+	4509	protein_coding	CD180 antigen [Source:MGI Symbol;Acc:MGI:1194924]	-	225	28	17	13	2.21936196681427	0.280356224329647	0.176829538411735	0.134088724638058
ENSMUSG00000061132	239.863798850623	39.409308398557	20.3183027779281	22.2042075702632	139.63655362459	21.2612551740956	2.71574273594559	5.73982668941344e-05	0.0332518044148899	Blnk	19	40928927	40994535	-	5991	protein_coding	B cell linker [Source:MGI Symbol;Acc:MGI:96878]	-	249	40	20	22	1.84852736436731	0.301434584138679	0.156572974893421	0.170786093327761
ENSMUSG00000044453	120.413553639871	20.6898869092424	2.03183027779281	9.08353946056221	70.5517202745568	5.55768486917751	3.66549628196101	6.16758819056527e-05	0.0332518044148899	Ffar1	7	30857390	30861564	-	4175	protein_coding	free fatty acid receptor 1 [Source:MGI Symbol;Acc:MGI:2684079]	-	125	21	2	9	1.33161718008856	0.227088541707014	0.022467753115844	0.100257107960148
ENSMUSG00000035711	234.083948275909	112.316528935887	50.7957569448202	45.417697302811	173.200238605898	48.1067271238156	1.84851847112839	6.24239046122199e-05	0.0332518044148899	Dok3	13	55523231	55529296	-	2459	protein_coding	docking protein 3 [Source:MGI Symbol;Acc:MGI:1351490]	-	243	114	50	45	4.39514898618739	2.09304578759181	0.953668861922006	0.851104973024841
ENSMUSG00000050711	18.3028601532604	32.5126794288095	0	0	25.407769791035	0	7.09149757642927	7.19056728594748e-05	0.0367923142988986	Scg2	1	79434669	79440120	-	2515	protein_coding	secretogranin II [Source:MGI Symbol;Acc:MGI:103033]	-	19	33	0	0	0.336001694824733	0.592390870655758	0	0
ENSMUSG00000015340	254.313425287408	37.4388429786291	25.3978784724101	20.1856432456938	145.876134133018	22.7917608590519	2.67864842348559	8.73708100807311e-05	0.0420826273866739	Cybb	X	9435252	9487771	-	5808	protein_coding	cytochrome b-245, beta polypeptide [Source:MGI Symbol;Acc:MGI:88574]	-	264	38	25	20	2.021636991589	0.29538565149726	0.201882896992615	0.160152060657184
ENSMUSG00000031264	201.331461685865	55.1730317579798	23.3660481946173	26.2413362194019	128.252246721922	24.8036922070096	2.37073763284858	9.00576603164119e-05	0.0420826273866739	Btk	X	134542336	134583570	-	3149	protein_coding	Bruton agammaglobulinemia tyrosine kinase [Source:MGI Symbol;Acc:MGI:88216]	-	209	56	23	26	2.95188532465107	0.802874700223803	0.342563669887094	0.383998767477295
ENSMUSG00000021423	143.532955938726	25.616050459062	11.1750665278604	9.08353946056221	84.5745031988942	10.1293029942113	3.06234892762911	9.17443581372411e-05	0.0420826273866739	Ly86	13	37345208	37419036	+	3632	protein_coding	lymphocyte antigen 86 [Source:MGI Symbol;Acc:MGI:1321404]	-	149	26	11	9	1.8245941790828	0.323191488387565	0.142047296509517	0.115245987261458
ENSMUSG00000014453	347.754342911948	224.633057871775	121.909816667568	97.9003697416149	286.193700391861	109.905093204592	1.38101537066583	9.6732069893276e-05	0.0431712613553423	Blk	14	63372836	63417037	-	2698	protein_coding	B lymphoid kinase [Source:MGI Symbol;Acc:MGI:88169]	-	361	228	120	97	5.95101593298734	3.81527026811583	2.08605343051109	1.67208723730174
ENSMUSG00000002204	224.45086398472	66.9958242775469	31.4933693057885	32.2970291931101	145.723344131133	31.8951992494493	2.19222396399222	0.000104043742240086	0.045212481989751	Napsa	7	44572380	44586862	+	2660	protein_coding	napsin A aspartic peptidase [Source:MGI Symbol;Acc:MGI:109365]	-	233	68	31	32	3.8958312852952	1.15414316130722	0.546595666732727	0.559496642584617
ENSMUSG00000052160	150.276114942559	41.3797738184848	18.2864725001353	13.120668109701	95.827944380522	15.7035703049181	2.61004186581664	0.000112629162634647	0.0476883426304083	Pld4	12	112760655	112768990	+	3462	protein_coding	phospholipase D family, member 4 [Source:MGI Symbol;Acc:MGI:2144765]	-	156	42	18	13	2.00411847346431	0.54771499805129	0.243854946079676	0.174640687288562
ENSMUSG00000030124	500.920383141864	755.67348854233	251.946954446308	325.998138417955	628.296935842097	288.972546432131	1.12033567538067	0.000126075785680502	0.0520472362235534	Lag3	6	124904361	124911705	-	2109	protein_coding	lymphocyte-activation gene 3 [Source:MGI Symbol;Acc:MGI:106588]	-	520	767	248	323	10.9661105660399	16.4191696689413	5.51519952018607	7.12287110858006
ENSMUSG00000071042	151.239423371678	9.85232709963925	4.06366055558561	9.08353946056221	80.5458752356587	6.57360000807391	3.61497223226408	0.000161899662998327	0.0621732356997996	Rasgrp3	17	75435905	75529043	+	4921	protein_coding	RAS, guanyl releasing protein 3 [Source:MGI Symbol;Acc:MGI:3028579]	-	157	10	4	9	1.41896650456176	0.0917442894520842	0.0381234989874613	0.0850586112037424
ENSMUSG00000000617	649.269881226185	463.059373683044	283.440323752096	250.301976246603	556.164627454615	266.87114999935	1.05952525845056	0.000166402005075466	0.062449916132072	Grm6	11	50850685	50866208	+	5421	protein_coding	glutamate receptor, metabotropic 6 [Source:MGI Symbol;Acc:MGI:1351343]	-	674	470	279	248	5.52976080267141	3.91427070180856	2.41385358081193	2.12765602045414
ENSMUSG00000079547	178.212059387009	52.217333628088	19.3023876390317	27.2506183816866	115.214696507549	23.2765030103591	2.30765473062773	0.000184836657881307	0.0678268384798671	H2-DMb1	17	34153072	34160230	+	1485	protein_coding	histocompatibility 2, class II, locus Mb1 [Source:MGI Symbol;Acc:MGI:95922]	-	185	53	19	27	5.54078286583652	1.6113200919102	0.600085695594048	0.845602880269933
ENSMUSG00000052477	42.3855708812346	57.1434971779076	4.06366055558561	8.07425729827752	49.7645340295711	6.06895892693156	3.03473509042992	0.00018981921628582	0.0681409721419076	C130026I21Rik	1	84992690	85270566	-	3827	protein_coding	RIKEN cDNA C130026I21 gene [Source:MGI Symbol;Acc:MGI:3612702]	-	44	58	4	8	0.511352131658781	0.684229725812254	0.0490216196805062	0.0972211307339353
ENSMUSG00000024673	839.041641762622	176.356655083542	38.6047752780633	36.3341578422488	507.699148423082	37.4694665601561	3.76022700808831	0.000235503292487326	0.0810180389342335	Ms4a1	19	11249675	11266241	-	6187	protein_coding	membrane-spanning 4-domains, subfamily A, member 1 [Source:MGI Symbol;Acc:MGI:88321]	-	871	179	38	36	6.26129109953587	1.3061868928798	0.288064411817411	0.27061478954816
ENSMUSG00000071552	456.608195402391	448.280883033586	194.039791529213	250.301976246603	452.444539217988	222.170883887908	1.02601003130609	0.000266130432642924	0.0878922366846521	Tigit	16	43648867	43664146	-	919	protein_coding	T cell immunoreceptor with Ig and ITIM domains [Source:MGI Symbol;Acc:MGI:3642260]	-	474	455	191	248	22.9397503245812	22.352612624498	9.74774103830352	12.5506238159759
ENSMUSG00000090086	850.60134291205	1083.75598096032	464.273218475656	592.448629261113	967.178661936183	528.360923868385	0.872156528273752	0.000514839714648051	0.14240254550168	AI480526	5	123133723	123141666	-	4725	lincRNA	expressed sequence AI480526 [Source:MGI Symbol;Acc:MGI:2140910]	-	883	1100	457	587	8.31160215843554	10.5104976345625	4.53628690488914	5.77783893957985
ENSMUSG00000036908	742.710798850725	413.797738184848	267.185681529754	279.571158952859	578.254268517787	273.378420241307	1.08096599641205	0.000526043437025523	0.14240254550168	Unc93b1	19	3935186	3949340	+	2841	protein_coding	unc-93 homolog B1, TLR signaling regulator [Source:MGI Symbol;Acc:MGI:1859307]	-	771	420	263	277	12.0700480997299	6.67437283792174	4.34180827437954	4.53458637131729
ENSMUSG00000035042	145.459572796964	120.198390615599	49.7798418059238	43.3991329782417	132.828981706282	46.5894873920827	1.51169535823476	0.000580562577789706	0.152732606982816	Ccl5	11	83525778	83530518	-	960	protein_coding	chemokine (C-C motif) ligand 5 [Source:MGI Symbol;Acc:MGI:98262]	-	151	122	49	43	6.99570633964444	5.73747761500335	2.39392739253843	2.08317792899832
ENSMUSG00000032053	538.489411877504	316.25969989842	198.103452084799	198.828585970084	427.374555887962	198.466019027441	1.1068062234137	0.000589277778918017	0.152732606982816	Pou2af1	9	51213708	51240080	+	2549	protein_coding	POU domain, class 2, associating factor 1 [Source:MGI Symbol;Acc:MGI:105086]	-	559	321	195	197	9.75366485781151	5.68548611747272	3.58798734904599	3.59439278451342
ENSMUSG00000026989	894.913530651522	969.468986604502	563.832902087504	516.752467089761	932.191258628012	540.292684588632	0.786872269337304	0.000602273564842104	0.153005282711349	Dapl1	2	59484653	59505020	+	679	protein_coding	death associated protein-like 1 [Source:MGI Symbol;Acc:MGI:1923997]	-	929	984	555	512	60.8515711842356	65.4271089866579	38.3362241815537	35.0694802774688
ENSMUSG00000105160	55.8718888889002	10.8375598096032	2.03183027779281	2.01856432456938	33.3547243492517	2.02519730118109	4.04244514620464	0.000810902825373563	0.201089844824814	A530030E21Rik	16	19243525	19244834	+	1310	TEC	RIKEN cDNA A530030E21 gene [Source:MGI Symbol;Acc:MGI:2444617]	-	58	11	2	2	1.96916702386837	0.379100010101585	0.071605243708892	0.0710048220073989
ENSMUSG00000103168	2502.67529885108	1251.24554165418	1098.20426514701	726.683156844977	1876.96042025263	912.443710995994	1.04067385243573	0.00081590380931766	0.201089844824814	Gm30948	12	115262684	115287908	+	4827	lincRNA	predicted gene, 30948 [Source:MGI Symbol;Acc:MGI:5590107]	-	2598	1270	1081	720	23.9379912764162	11.8784241446034	10.5035116706649	6.93720200097148
ENSMUSG00000026656	144.496264367845	30.5422140088817	21.3342179168245	11.1021037851316	87.5192391883635	16.218160850978	2.43282500300535	0.00087822191646708	0.213265860391484	Fcgr2b	1	170958617	170976547	-	5790	protein_coding	Fc receptor, IgG, low affinity IIb [Source:MGI Symbol;Acc:MGI:95499]	-	150	31	21	11	1.15222833717508	0.241721642490585	0.170108830261798	0.0883574684910724
ENSMUSG00000093327	74.1747490421606	5.91139625978355	2.03183027779281	3.02784648685407	40.0430726509721	2.52983838232344	3.9846720783102	0.000893914019916726	0.213930466824419	Mir5107	18	60812076	60812163	+	88	miRNA	microRNA 5107 [Source:MGI Symbol;Acc:MGI:4950427]	-	77	6	2	3	38.9165120880883	3.07822942086618	1.06594169612101	1.58550540050612
ENSMUSG00000036469	164.725741379344	26.601283169026	12.1909816667568	22.2042075702632	95.6635122741848	17.19759461851	2.47597130587272	0.000919909174688443	0.217006574309004	March1	8	65617900	66471637	+	7146	protein_coding	membrane-associated ring finger (C3HC4) 1 [Source:MGI Symbol;Acc:MGI:1920175]	-	171	27	12	22	1.06428748423703	0.170581983020292	0.0787597558846755	0.143182127781503
ENSMUSG00000022504	374.726978927279	95.5675728665007	65.0185688893698	79.7332908204905	235.14727589689	72.3759298549301	1.70025692627192	0.000949327058818456	0.22079208059534	Ciita	16	10480059	10528418	+	9535	protein_coding	class II transactivator [Source:MGI Symbol;Acc:MGI:108445]	-	389	97	64	79	1.81449075763174	0.459286249545774	0.314807741612664	0.385332408471196
ENSMUSG00000033446	559.682197318121	879.812809997784	387.06366791953	374.44368220762	719.747503657953	380.753675063575	0.91850515370709	0.00100325032617923	0.230092675502745	Lpar6	14	73237895	73243294	+	5400	protein_coding	lysophosphatidic acid receptor 6 [Source:MGI Symbol;Acc:MGI:1914418]	-	581	893	381	371	4.7852896345353	7.46603644473296	3.30915677662455	3.19528273553851
ENSMUSG00000038352	3771.35250000076	3756.69232309244	2290.88863821139	2530.27038084772	3764.0224115466	2410.57950952955	0.642890067144864	0.00102188763888113	0.231156583299235	Arl5c	11	97989578	97996181	-	2073	protein_coding	ADP-ribosylation factor-like 5C [Source:MGI Symbol;Acc:MGI:3028577]	-	3915	3813	2255	2507	83.9959450485097	83.0424033441969	51.0191679156422	56.2450328731402
ENSMUSG00000023902	561.608814176359	599.021487658066	346.427062363673	304.803213009976	580.315150917213	325.615137686825	0.833669087243291	0.00104103118322482	0.232304701737722	Zscan10	17	23600856	23611019	+	2856	protein_coding	zinc finger and SCAN domain containing 10 [Source:MGI Symbol;Acc:MGI:3040700]	zf-C2H2	583	608	341	302	9.07896220382371	9.6112037193058	5.59992619348725	4.91787949624775
ENSMUSG00000025433	28.8992528735691	4.92616354981962	0	0	16.9127082116943	0	6.50534806752956	0.00111924013096767	0.246426830435589	Crisp3	17	40221777	40242288	-	1417	protein_coding	cysteine-rich secretory protein 3 [Source:MGI Symbol;Acc:MGI:102552]	-	30	5	0	0	0.94162343997794	0.159306156807942	0	0
ENSMUSG00000028121	104.037310344849	11.8227925195671	7.11140597227482	7.06497513599283	57.9300514322079	7.08819055413383	3.03143329730561	0.00116166767334478	0.249821610546837	Bcar3	3	122294136	122530191	+	5604	protein_coding	breast cancer anti-estrogen resistance 3 [Source:MGI Symbol;Acc:MGI:1352501]	-	108	12	7	7	0.857139452536664	0.0966752994419072	0.0585849468960153	0.0580937025167602
ENSMUSG00000045775	484.544139846841	447.295650323622	252.962869585204	259.385515707165	465.919895085232	256.174192646185	0.862990707487694	0.00118650816024629	0.251189862181372	Slc16a5	11	115462474	115474398	+	3699	protein_coding	solute carrier family 16 (monocarboxylic acid transporters), member 5 [Source:MGI Symbol;Acc:MGI:2443515]	-	503	454	249	257	6.0479683560216	5.54120130767079	3.15719308534786	3.23130486959056
ENSMUSG00000021880	97.2941513410159	25.616050459062	11.1750665278604	10.0928216228469	61.455100900039	10.6339440753537	2.53151184065186	0.00120594689779798	0.251385898669429	Rnase6	14	51123908	51132187	+	2667	protein_coding	ribonuclease, RNase A family, 6 [Source:MGI Symbol;Acc:MGI:1925666]	-	101	26	11	10	1.68431848343111	0.440131790710025	0.193444237316298	0.174383796081163
ENSMUSG00000032698	120.413553639871	32.5126794288095	16.2546422223425	15.1392324342703	76.4631165343403	15.6969373283064	2.28487332880873	0.00123310469280105	0.251385898669429	Lmo2	2	103957986	103981878	+	2166	protein_coding	LIM domain only 2 [Source:MGI Symbol;Acc:MGI:102811]	-	125	33	16	15	2.5667136319805	0.687840738549968	0.346455657464999	0.322078659382592
ENSMUSG00000029304	36.6057203065208	143.843975654733	24.3819633335137	15.1392324342703	90.2248479806269	19.760597883892	2.1906157880687	0.00132529879896816	0.266886086187332	Spp1	5	104435118	104441050	+	1648	protein_coding	secreted phosphoprotein 1 [Source:MGI Symbol;Acc:MGI:98389]	-	38	146	24	15	1.02553915350025	3.99970586562386	0.683030601397926	0.423314548678819
ENSMUSG00000053977	358.350735632256	40.3945411085209	8.12732111117123	11.1021037851316	199.372638370389	9.61471244815141	4.37405836176872	0.00139903949949244	0.278341436808659	Cd8a	6	71373427	71379173	+	3637	protein_coding	CD8 antigen, alpha chain [Source:MGI Symbol;Acc:MGI:88346]	-	372	41	8	11	4.54910012074907	0.508947472756172	0.103165102291612	0.14066256325634
ENSMUSG00000096768	354.497501915781	504.439147501529	253.978784724101	173.596531912967	429.468324708655	213.787658318534	1.00632066568902	0.00145995835823716	0.28609735260084	Gm47283	Y	90784738	90816464	+	1124	protein_coding	predicted gene, 47283 [Source:MGI Symbol;Acc:MGI:6096131]	-	368	512	250	172	14.5615418895948	20.5653476848379	10.4318137520739	7.11690680369534
ENSMUSG00000024986	91.5143007663021	23.6455850391342	5.07957569448202	13.120668109701	57.5799429027181	9.10012190209149	2.66155894832255	0.00147267455768615	0.28609735260084	Hhex	19	37434810	37440731	+	1918	protein_coding	hematopoietically expressed homeobox [Source:MGI Symbol;Acc:MGI:96086]	Homeobox	95	24	5	13	2.20293081982326	0.564930529794002	0.122266513632232	0.315227351091242
ENSMUSG00000057337	630.967021072925	127.095019585346	38.6047752780633	38.3527221668182	379.031020329136	38.4787487224408	3.3002291552433	0.00154102224537141	0.295894189974628	Chst3	10	60181532	60219260	-	6497	protein_coding	carbohydrate (chondroitin 6/keratan) sulfotransferase 3 [Source:MGI Symbol;Acc:MGI:1858224]	-	655	129	38	38	4.48388318436163	0.896415278479115	0.274319611499819	0.272019396608305
ENSMUSG00000000394	5.77985057471381	24.6308177490981	0	0	15.205334161906	0	6.35046558579463	0.0016653569910292	0.312500454464378	Gcg	2	62474530	62483650	-	1494	protein_coding	glucagon [Source:MGI Symbol;Acc:MGI:95674]	-	6	25	0	0	0.178618529377341	0.755477992626684	0	0
ENSMUSG00000044309	131.00994636018	15.7637233594228	8.12732111117123	15.1392324342703	73.3868348598013	11.6332767727208	2.65748205518046	0.00177440298612479	0.324592171465918	Apol7c	15	77524852	77533316	-	2060	protein_coding	apolipoprotein L 7c [Source:MGI Symbol;Acc:MGI:1920912]	-	136	16	8	15	2.93628052370597	0.350659144383461	0.182141493706114	0.338651638943055
ENSMUSG00000014030	769.683434866056	113.301761645851	26.4137936113065	37.3434400045335	441.492598255954	31.87861680792	3.79171920031025	0.00178750541847546	0.324592171465918	Pax5	4	44524757	44710487	-	8853	protein_coding	paired box 5 [Source:MGI Symbol;Acc:MGI:97489]	PAX	799	115	26	37	4.01404439604106	0.58646187241925	0.137742832978926	0.194374998458072
ENSMUSG00000055148	11352.5898371671	9205.02920919295	5616.99480295821	7269.85941493662	10278.80952318	6443.42710894742	0.673775652935725	0.00178876567573418	0.324592171465918	Klf2	8	72319033	72321656	+	1847	protein_coding	Kruppel-like factor 2 (lung) [Source:MGI Symbol;Acc:MGI:1342772]	zf-C2H2	11785	9343	5529	7203	283.784419496091	228.376735080801	140.399584226061	181.37426370446
ENSMUSG00000037972	721.518013410108	432.517159674163	336.267910974709	256.357669220311	577.017586542135	296.31279009751	0.961693555184345	0.0018262698277246	0.327795583317569	Snn	16	11060945	11074985	+	2967	protein_coding	stannin [Source:MGI Symbol;Acc:MGI:1276549]	-	749	439	331	254	11.2276826246726	6.68004488186172	5.23234744263779	3.98148710393359
ENSMUSG00000084796	1745.51487356357	2464.06700761978	1462.91780001082	767.054443336364	2104.79094059167	1114.98612167359	0.916651653063313	0.00187488907579574	0.332903691490484	Mir142hg	11	87755577	87757270	+	269	lincRNA	Mir142 host gene (non-protein coding) [Source:MGI Symbol;Acc:MGI:1925841]	-	1812	2501	1440	760	299.593074471018	419.753009157123	251.070876826123	131.398514480607
ENSMUSG00000030577	952.71203639866	192.120378442965	36.5729450002705	69.6404691976436	572.416207420813	53.1067070989571	3.43007349930775	0.00194179580459476	0.336094750955229	Cd22	7	30865402	30880342	-	5042	protein_coding	CD22 antigen [Source:MGI Symbol;Acc:MGI:88322]	-	989	195	36	69	8.7240733167381	1.74608015542984	0.33487735951124	0.636466269461403
ENSMUSG00000037266	14057.5599061331	20521.4121158386	10584.8198321616	10900.2473526746	17289.4860109858	10742.5335924181	0.686552783521203	0.00194816363931467	0.336094750955229	Rsrp1	4	134923592	134927671	+	3349	protein_coding	arginine/serine rich protein 1 [Source:MGI Symbol;Acc:MGI:106498]	-	14593	20829	10419	10800	193.800677695337	280.792613388848	145.914018334706	149.98152011954
ENSMUSG00000029084	264.909818007717	66.0105915675829	49.7798418059238	50.4641081142345	165.46020478765	50.1219749600791	1.72336884880675	0.00195392091635087	0.336094750955229	Cd38	5	43868553	43912375	+	3890	protein_coding	CD38 antigen [Source:MGI Symbol;Acc:MGI:107474]	-	275	67	49	50	3.14419120799832	0.777602427824636	0.590789279392517	0.597791239265376
ENSMUSG00000079227	259.129967433003	214.780730772136	113.782495556397	117.076730825024	236.955349102569	115.429613190711	1.03771057560659	0.00206390323044685	0.34081490659238	Ccr5	9	124121543	124147699	+	8434	protein_coding	chemokine (C-C motif) receptor 5 [Source:MGI Symbol;Acc:MGI:107182]	-	269	218	112	116	1.4185496462205	1.16695820903282	0.622831477173858	0.639666395082069
ENSMUSG00000002365	554.865655172526	488.675424142107	296.64722055775	304.803213009976	521.770539657316	300.725216783863	0.795023617939789	0.00218310533185673	0.346363242265977	Snx9	17	5841329	5931954	+	3617	protein_coding	sorting nexin 9 [Source:MGI Symbol;Acc:MGI:1913866]	-	576	496	292	302	7.08271605126232	6.19106800119653	3.78634750117852	3.88318049247542
ENSMUSG00000068105	216.744396551768	59.1139625978355	36.5729450002705	45.417697302811	137.929179574802	40.9953211515408	1.75076058057378	0.00220239450359884	0.346363242265977	Tnfrsf13c	15	82221743	82224369	-	2048	protein_coding	tumor necrosis factor receptor superfamily, member 13c [Source:MGI Symbol;Acc:MGI:1919299]	-	225	60	36	45	4.88628081463162	1.32267670427844	0.824439280593591	1.02190777766996
ENSMUSG00000057098	121.37686206899	10.8375598096032	8.12732111117123	11.1021037851316	66.1072109392966	9.61471244815141	2.78188111789143	0.00222550013145677	0.346695128969299	Ebf1	11	44617317	45008091	+	9756	protein_coding	early B cell factor 1 [Source:MGI Symbol;Acc:MGI:95275]	COE	126	11	8	11	0.574413462554808	0.0509041628980194	0.0384595609916558	0.0524384729974692
ENSMUSG00000029816	190.735068965556	180.297585923398	96.5119381951583	70.6497513599283	185.516327444477	83.5808447775433	1.15046136169638	0.00230288710692981	0.348876832997541	Gpnmb	6	49036546	49070929	+	6514	protein_coding	glycoprotein (transmembrane) nmb [Source:MGI Symbol;Acc:MGI:1934765]	-	198	183	95	70	1.35189602937699	1.26834015437593	0.684009255416918	0.499780640012164
ENSMUSG00000060586	1726.24870498119	453.207046583405	120.893901528672	190.754328671806	1089.7278757823	155.824115100239	2.80597481627744	0.00260002978596162	0.383341891567717	H2-Eb1	17	34305877	34316199	+	1184	protein_coding	histocompatibility 2, class II antigen E beta [Source:MGI Symbol;Acc:MGI:95901]	-	1792	460	119	189	67.3150479361527	17.5403613396203	4.71391108183242	7.42402190912665
ENSMUSG00000028459	568.351973180192	459.118442843189	297.663135696646	292.69182706256	513.73520801169	295.177481379603	0.799543989866432	0.00269126495573913	0.39328193109841	Cd72	4	43446462	43454628	-	3422	protein_coding	CD72 antigen [Source:MGI Symbol;Acc:MGI:88345]	-	590	466	293	290	7.66827824395828	6.14806312540816	4.01581541390766	3.94136935719036
ENSMUSG00000042474	560.64550574724	87.6857111867893	28.4456238890993	29.269182706256	324.165608467015	28.8574032976776	3.48975916837687	0.00287576285311041	0.416556771872036	Fcmr	1	130865669	130880791	+	1736	protein_coding	Fc fragment of IgM receptor [Source:MGI Symbol;Acc:MGI:1916419]	-	582	89	28	29	14.9107373504064	2.31458264441474	0.756474752085875	0.776922001169667
ENSMUSG00000065420	206.148003831459	366.50656810658	162.546422223424	92.8539589301915	286.32728596902	127.700190576808	1.16482168550983	0.00292955951619638	0.420659272095224	Mir142b	11	87756841	87756955	-	115	miRNA	microRNA 142b [Source:MGI Symbol;Acc:MGI:5531132]	-	214	372	160	92	82.7640604904436	146.041910610834	65.2541699190599	37.206526731877
ENSMUSG00000003379	1065.41912260558	261.08666814044	91.4323625006763	103.956062715323	663.25289537301	97.6942126079997	2.7632353457821	0.00297131300788015	0.422976652578663	Cd79a	7	24897381	24902197	+	1457	protein_coding	CD79A antigen (immunoglobulin-associated alpha) [Source:MGI Symbol;Acc:MGI:101774]	-	1106	265	90	103	33.7614765129331	8.21142874566453	2.89713734841399	3.28781078704816
ENSMUSG00000020423	3922.59192337244	4770.49678164532	3081.27061627279	2537.33535598371	4346.54435250888	2809.30298612825	0.629647495034977	0.00303247281760484	0.427993364419732	Btg2	1	134075170	134079120	-	2743	protein_coding	B cell translocation gene 2, anti-proliferative [Source:MGI Symbol;Acc:MGI:108384]	-	4072	4842	3033	2514	66.0249100453916	79.6950567087979	51.8600259681883	42.6254138734683
ENSMUSG00000038418	1182.94275095809	850.255828698867	594.310356254396	630.801351427931	1016.59928982848	612.555853841164	0.73091718583809	0.00314432298411964	0.43686570688984	Egr1	18	34859823	34864984	+	4484	protein_coding	early growth response 1 [Source:MGI Symbol;Acc:MGI:95295]	zf-C2H2	1228	863	585	625	12.180317788753	8.68915607858538	6.118942742675	6.48251539011573
ENSMUSG00000022899	1428.58640038343	1923.17424984958	854.384631811875	1165.72089743882	1675.88032511651	1010.05276462535	0.730416095518425	0.00322591928800185	0.43686570688984	Slc15a2	16	36750177	36784962	-	7361	protein_coding	solute carrier family 15 (H+/peptide transporter), member 2 [Source:MGI Symbol;Acc:MGI:1890457]	-	1483	1952	841	1155	8.96045761276766	11.9722396639657	5.35852554316828	7.29750346001188
ENSMUSG00000029560	189.771760536437	125.124554165418	76.1936354172302	56.5198010879426	157.448157350928	66.3567182525864	1.24693219996505	0.00322761559017504	0.43686570688984	Snx8	5	140340299	140389262	-	3238	protein_coding	sorting nexin 8 [Source:MGI Symbol;Acc:MGI:2443816]	-	197	127	75	56	2.70592177935353	1.77075828739965	1.08635194478052	0.804341220269114
ENSMUSG00000026347	37.5690287356398	15.7637233594228	2.03183027779281	3.02784648685407	26.6663760475313	2.52983838232344	3.3979720340182	0.00331512253565107	0.445061938465091	Tmem163	1	127486546	127679548	-	4292	protein_coding	transmembrane protein 163 [Source:MGI Symbol;Acc:MGI:1919410]	-	39	16	2	3	0.404138988532936	0.168303317201754	0.0218552817471222	0.0325080324428096
ENSMUSG00000015568	26.0093275862122	1.97046541992785	0	0	13.98989650307	0	6.23170912670161	0.00355471789227728	0.467957368676575	Lpl	8	68880491	68907448	+	10478	protein_coding	lipoprotein lipase [Source:MGI Symbol;Acc:MGI:96820]	-	27	2	0	0	0.114607021664809	0.00861755389184399	0	0
ENSMUSG00000030724	926.702708812448	209.854567222316	28.4456238890993	81.7518551450599	568.278638017382	55.0987395170796	3.36646010101423	0.0037650388467175	0.475492844846491	Cd19	7	126408450	126414889	-	3075	protein_coding	CD19 antigen [Source:MGI Symbol;Acc:MGI:88319]	-	962	213	28	81	13.9141220455251	3.12728088155641	0.427069973860514	1.22509295336668
ENSMUSG00000086859	966.198354406326	1473.90813410603	645.106113199216	796.32362604262	1220.05324425618	720.714869620918	0.759339839327349	0.00377215301125721	0.475492844846491	Snhg20	11	117076008	117078955	+	2795	lincRNA	small nucleolar RNA host gene 20 [Source:MGI Symbol;Acc:MGI:1924222]	-	1003	1496	635	789	15.960444313561	24.1647433988188	10.6556032163223	13.1287788870532
ENSMUSG00000036594	1712.76238697353	455.177512003333	129.021222639843	208.921407592931	1083.96994948843	168.971315116387	2.68147236842805	0.0039378989814378	0.492625196064261	H2-Aa	17	34282744	34287827	-	1874	protein_coding	histocompatibility 2, class II antigen A, alpha [Source:MGI Symbol;Acc:MGI:95895]	-	1778	462	127	207	42.1976267678737	11.1302468280626	3.17848569793179	5.13724055062603
ENSMUSG00000024610	6950.27031609336	2045.34310588511	918.387285562348	955.790207683601	4497.80671098923	937.088746622975	2.26296506190961	0.00400303267461919	0.494078605572873	Cd74	18	60803848	60812646	+	1410	protein_coding	CD74 antigen (invariant polypeptide of major histocompatibility complex, class II antigen-associated) [Source:MGI Symbol;Acc:MGI:96534]	-	7215	2076	904	947	227.584708989306	66.4722903592436	30.0701396488717	31.2363305098294
ENSMUSG00000004105	224.45086398472	257.145737300584	84.3209565284015	146.34591353128	240.798300642652	115.333435029841	1.06177848272232	0.00400935827207443	0.494078605572873	Angptl2	2	33216069	33247717	+	6286	protein_coding	angiopoietin-like 2 [Source:MGI Symbol;Acc:MGI:1347002]	-	233	261	83	145	1.64857003163939	1.8745565101934	0.61928397617466	1.07280989025656
ENSMUSG00000076617	17778.8203678197	14288.8299926068	10590.915322995	10979.9806434951	16033.8251802132	10785.4479832451	0.572037477009438	0.00404223462750497	0.494440151140663	Ighm	12	113418558	113422730	-	1886	IG_C_gene	immunoglobulin heavy constant mu [Source:MGI Symbol;Acc:MGI:96448]	-	18456	14503	10425	10879	435.23293264521	347.175096641247	259.251037121265	268.27266988076
ENSMUSG00000042228	253.350116858289	64.0401261476551	40.6366055558561	62.5754940616508	158.695121502972	51.6060498087534	1.62092491347079	0.00419640988348767	0.502139973956752	Lyn	4	3678115	3813122	+	4073	protein_coding	LYN proto-oncogene, Src family tyrosine kinase [Source:MGI Symbol;Acc:MGI:96892]	-	263	65	40	62	2.87188598903363	0.720495633331473	0.46060824580726	0.707956253798299
ENSMUSG00000032028	29.862561302688	11.8227925195671	0	2.01856432456938	20.8426769111276	1.00928216228469	4.36568861619665	0.00442557220793174	0.514644182180118	Nxpe2	9	48318006	48353454	-	4102	protein_coding	neurexophilin and PC-esterase domain family, member 2 [Source:MGI Symbol;Acc:MGI:1925502]	-	31	12	0	2	0.336118095627425	0.132074202357983	0	0.0226758451559465
ENSMUSG00000024013	132.936563218418	25.616050459062	18.2864725001353	20.1856432456938	79.2763068387399	19.2360578729145	2.04360248492015	0.0050879012620003	0.571540908431367	Fgd2	17	29360914	29379660	+	4134	protein_coding	FYVE, RhoGEF and PH domain containing 2 [Source:MGI Symbol;Acc:MGI:1347084]	-	138	26	18	20	1.48468551196522	0.283945690813652	0.204215245120425	0.22500318536452
ENSMUSG00000030114	249.496883141813	167.489560693867	86.3527868061943	114.04888433817	208.49322191784	100.200835572182	1.05723907976557	0.00514816389544072	0.57440290814468	Klrg1	6	122270596	122282882	-	1414	protein_coding	killer cell lectin-like receptor subfamily G, member 1 [Source:MGI Symbol;Acc:MGI:1355294]	-	259	170	85	113	8.14659658986855	5.42790100614781	2.81939317078682	3.71670572905066
ENSMUSG00000005364	27.9359444444501	11.8227925195671	0	2.01856432456938	19.8793684820086	1.00928216228469	4.29742971918382	0.00549051413838971	0.596479341889666	Il5ra	6	106710357	106749037	-	3575	protein_coding	interleukin 5 receptor, alpha [Source:MGI Symbol;Acc:MGI:96558]	-	29	12	0	2	0.360784447729729	0.151543602258027	0	0.0260185501621518
ENSMUSG00000048031	29.862561302688	7.8818616797114	1.0159151388964	0	18.8722114911997	0.507957569448202	5.22007096112948	0.00576463005160244	0.615201595650014	Fcrl5	3	87435773	87500678	+	3480	protein_coding	Fc receptor-like 5 [Source:MGI Symbol;Acc:MGI:3053558]	-	31	8	1	0	0.396194375937844	0.103787045607749	0.0134774237440587	0
ENSMUSG00000025017	184.955218390842	72.9072205373304	50.7957569448202	45.417697302811	128.931219464086	48.1067271238156	1.42277185546246	0.00577461680650107	0.615201595650014	Pik3ap1	19	41274218	41385070	-	2615	protein_coding	phosphoinositide-3-kinase adaptor protein 1 [Source:MGI Symbol;Acc:MGI:1933177]	-	192	74	50	45	3.26554288813459	1.27759273350418	0.896776952759546	0.800331597961026
ENSMUSG00000025328	397.846381226134	373.403197076327	203.183027779281	245.25556543518	385.624789151231	224.21929660723	0.782271007646102	0.00588008381139106	0.618457477563698	Padi3	4	140785365	140810648	-	3447	protein_coding	peptidyl arginine deiminase, type III [Source:MGI Symbol;Acc:MGI:1338891]	-	413	379	200	243	5.32886385424359	4.96398354340629	2.72129008583257	3.27864302141214
ENSMUSG00000001027	111.7437777778	22.6603523291703	8.12732111117123	21.1949254079785	67.2020650534853	14.6611232595749	2.19662923260268	0.0059888745368062	0.621976636643275	Scn4a	11	106318592	106353288	-	7041	protein_coding	sodium channel, voltage-gated, type IV, alpha [Source:MGI Symbol;Acc:MGI:98250]	-	116	23	8	21	0.732739327160223	0.147477544568318	0.0532895152726309	0.138712019132477
ENSMUSG00000030256	30.825869731807	10.8375598096032	1.0159151388964	2.01856432456938	20.8317147707051	1.51723973173289	3.77900275054906	0.00616740501192356	0.630253413203686	Bhlhe41	6	145858243	145865558	-	6720	protein_coding	basic helix-loop-helix family, member e41 [Source:MGI Symbol;Acc:MGI:1930704]	bHLH	32	11	1	2	0.211790541975991	0.0739019364930174	0.00697938015317325	0.0138417138139423
ENSMUSG00000030313	106.927235632206	4.92616354981962	7.11140597227482	9.08353946056221	55.9266995910126	8.09747271641852	2.78843501764756	0.00630055510331892	0.635825173430832	Dennd5b	6	148988071	149101680	-	18081	protein_coding	DENN/MADD domain containing 5B [Source:MGI Symbol;Acc:MGI:2444273]	-	111	5	7	9	0.273040071536991	0.0124847532878078	0.0181577369838654	0.0231499046365586
ENSMUSG00000026616	130.046637931061	32.5126794288095	28.4456238890993	15.1392324342703	81.2796586799352	21.7924281616848	1.89986825171059	0.00654501633363369	0.646996320292961	Cr2	1	195136811	195176716	-	8112	protein_coding	complement receptor 2 [Source:MGI Symbol;Acc:MGI:88489]	-	135	33	28	15	0.74017034825189	0.183661617319925	0.161888581067687	0.0859988136369199
ENSMUSG00000015476	522.113168582481	482.764027882323	330.172420141331	282.599005439713	502.438598232402	306.385712790522	0.713671690844841	0.00659960955812124	0.646996320292961	Prrt1	17	34629533	34633126	+	2306	protein_coding	proline-rich transmembrane protein 1 [Source:MGI Symbol;Acc:MGI:1932118]	-	542	490	325	280	10.4535990840014	9.59332557297988	6.61013280768881	5.64713111715393
ENSMUSG00000016024	98.2574597701348	72.9072205373304	33.5251995835813	30.2784648685407	85.5823401537326	31.901832226061	1.42394819568477	0.00685049497858561	0.661533471236165	Lbp	2	158306493	158332852	+	4831	protein_coding	lipopolysaccharide binding protein [Source:MGI Symbol;Acc:MGI:1098776]	-	102	74	33	30	0.939050591828963	0.691555578164651	0.320378253522604	0.288810753973378
ENSMUSG00000047139	347.754342911948	101.478969126284	85.3368716672979	95.8818054170455	224.616656019116	90.6093385421717	1.31005513287601	0.0071268775340743	0.680094555300796	Cd24a	10	43578284	43584265	+	2580	protein_coding	CD24a antigen [Source:MGI Symbol;Acc:MGI:88323]	-	361	103	84	95	6.22319418108521	1.80239479785084	1.52702345304777	1.7125097090738
ENSMUSG00000026073	128.120021072823	238.42631581127	95.4960230562619	71.659033522213	183.273168442046	83.5775282892374	1.13258234932359	0.00715681503416626	0.680094555300796	Il1r2	1	40074079	40125231	+	1908	protein_coding	interleukin 1 receptor, type II [Source:MGI Symbol;Acc:MGI:96546]	-	133	242	94	71	3.10026721037181	5.72623809807531	2.31065768089962	1.7306495007621
ENSMUSG00000051506	581.838291187857	97.5380382864285	37.5888601391669	44.4084151405264	339.688164737143	40.9986376398466	3.05059302779563	0.0071775247229949	0.680094555300796	Wdfy4	14	32959547	33185508	-	10552	protein_coding	WD repeat and FYVE domain containing 4 [Source:MGI Symbol;Acc:MGI:3584510]	-	604	99	37	44	2.54582186734597	0.423577437367105	0.164457266990618	0.193930910751823
ENSMUSG00000022066	166.652358237582	102.464201836248	22.3501330557209	74.686880009067	134.558280036915	48.518506532394	1.47147468239701	0.00724863088069642	0.680094555300796	Entpd4b	14	69555424	69585520	+	8074	protein_coding	ectonucleoside triphosphate diphosphohydrolase 4B [Source:MGI Symbol;Acc:MGI:5435040]	-	173	104	22	74	0.952978745353943	0.581536530009233	0.127796824603063	0.426257582697377
ENSMUSG00000108289	19.2661685823794	2.95569812989177	0	0	11.1109333561356	0	5.89927115071938	0.00746746185091725	1	Gm44174	6	71353035	71373284	+	141	lincRNA	predicted gene, 44174 [Source:MGI Symbol;Acc:MGI:5690566]	-	20	3	0	0	6.30865444183802	0.960582230624907	0	0
ENSMUSG00000049555	853.491268199407	1401.0009135687	728.411154588721	636.857044401639	1127.24609088405	682.63409949518	0.723533231799789	0.00750180535454084	0.690457939287734	Tmie	9	110865711	110880113	-	3094	protein_coding	transmembrane inner ear [Source:MGI Symbol;Acc:MGI:2159400]	-	886	1422	717	631	12.7361823658865	20.7496938595944	10.868884495548	9.48501873295669
ENSMUSG00000030798	4754.89040613123	5130.10672078215	3520.14595627604	3410.36442635997	4942.49856345669	3465.255191318	0.512273046308753	0.00756815157821595	0.690457939287734	Cd37	7	45233632	45239115	-	3522	protein_coding	CD37 antigen [Source:MGI Symbol;Acc:MGI:88330]	-	4936	5207	3465	3379	62.3320852330019	66.7468281427038	46.1423824504851	44.619837388917
ENSMUSG00000004110	80.9179080459934	15.7637233594228	8.12732111117123	11.1021037851316	48.3408157027081	9.61471244815141	2.33041193718827	0.00775714412593418	0.703811653579951	Cacna1e	1	154390731	154884501	-	25228	protein_coding	calcium channel, voltage-dependent, R type, alpha 1E subunit [Source:MGI Symbol;Acc:MGI:106217]	-	84	16	8	11	0.148088836231825	0.0286331789055783	0.0148728189723559	0.0202786484288612
ENSMUSG00000091811	590.508067049928	627.59323624702	386.047752780633	389.58291464189	609.050651648474	387.815333711262	0.651162237579807	0.00786556491153909	0.709749034886585	Inafm1	7	16272013	16273617	-	1605	protein_coding	InaF motif containing 1 [Source:MGI Symbol;Acc:MGI:1913550]	-	613	637	380	386	16.9867890769902	17.9182999393639	11.1043895072543	11.1851396561562
ENSMUSG00000001741	5459.0688678172	6609.92625114797	4243.47753517028	4154.20537996378	6034.49755948258	4198.84145756703	0.523229610670462	0.00873670499769316	0.771493099609129	Il16	7	83642825	83745726	-	7865	protein_coding	interleukin 16 [Source:MGI Symbol;Acc:MGI:1270855]	-	5667	6709	4177	4116	32.0464806470905	38.5115919526176	24.90874665565	24.339171015322
ENSMUSG00000069662	264.909818007717	192.120378442965	128.005307500947	116.067448662739	228.515098225341	122.036378081843	0.905206003285869	0.00924541912697418	0.796607803995413	Marcks	10	37133375	37138920	-	4048	protein_coding	myristoylated alanine rich protein kinase C substrate [Source:MGI Symbol;Acc:MGI:96907]	-	275	195	126	115	3.02146832982052	2.17483600387284	1.45987667077442	1.32125450042177
ENSMUSG00000003484	79.9545996168744	26.601283169026	13.2068968056532	14.1299502719857	53.2779413929502	13.6684235388194	1.96325363126091	0.00931056174959818	0.796607803995413	Cyp4f18	8	71988482	72009626	-	1855	protein_coding	cytochrome P450, family 4, subfamily f, polypeptide 18 [Source:MGI Symbol;Acc:MGI:1919304]	-	83	27	13	14	1.99003188498195	0.657131455883023	0.328689299289065	0.351004969168651
ENSMUSG00000037731	131.00994636018	27.5865158789899	21.3342179168245	23.2134897325479	79.2982311195848	22.2738538246862	1.83248186853075	0.00950398964977358	0.808965881890264	Themis2	4	132781843	132796387	-	3079	protein_coding	thymocyte selection associated family member 2 [Source:MGI Symbol;Acc:MGI:2446213]	-	136	28	21	23	1.96451376383056	0.410563889412919	0.319886368046707	0.347413979714669
ENSMUSG00000044303	28.8992528735691	58.1287298878715	9.14323625006763	12.1113859474163	43.5139913807203	10.627311098742	2.03304341872117	0.00974880757457487	0.820099765259448	Cdkn2a	4	89274471	89294653	-	1172	protein_coding	cyclin dependent kinase inhibitor 2A [Source:MGI Symbol;Acc:MGI:104738]	-	30	59	9	12	1.13846451744773	2.2727768989103	0.360164600395835	0.476192748274877
ENSMUSG00000001020	6.74315900383278	12.808025229531	0	0	9.7755921166819	0	5.71343320012843	0.00979468448262463	1	S100a4	3	90603771	90606045	+	584	protein_coding	S100 calcium binding protein A4 [Source:MGI Symbol;Acc:MGI:1330282]	-	7	13	0	0	0.533102905316278	1.00499271046544	0	0
ENSMUSG00000021214	33.7157950191639	155.6667681743	15.238727083446	39.3620043291029	94.691281596732	27.3003657062745	1.79351863746924	0.0106649223196245	0.880549311319793	Akr1c18	13	4132615	4150654	-	1207	protein_coding	aldo-keto reductase family 1, member C18 [Source:MGI Symbol;Acc:MGI:2145420]	-	35	158	15	39	1.28969385544617	5.90992845453236	0.582867870289863	1.50274911199586
ENSMUSG00000017466	877.573978927381	820.698847399949	602.437677365567	521.798877901185	849.136413163665	562.118277633376	0.595169509029097	0.0107587482901366	0.883730266068455	Timp2	11	118301069	118355740	-	3896	protein_coding	tissue inhibitor of metalloproteinase 2 [Source:MGI Symbol;Acc:MGI:98753]	-	911	833	593	517	10.399807131783	9.65291450492704	7.13874505523339	6.17164217157996
ENSMUSG00000034881	704.178461685966	1307.40380612213	623.771895282391	578.318678989127	1005.79113390405	601.045287135759	0.742675671780799	0.0109289928474427	0.889017038866115	Tbxa2r	10	81328731	81335172	+	1919	protein_coding	thromboxane A2 receptor [Source:MGI Symbol;Acc:MGI:98496]	-	731	1327	614	573	16.9421397075218	31.2196733412427	15.0065038365842	13.8870113453397
ENSMUSG00000073421	1926.61685823794	581.287298878715	296.64722055775	311.868188145969	1253.95207855833	304.257704351859	2.04313248178706	0.0110756081987201	0.896527049928749	H2-Ab1	17	34263209	34269418	+	1637	protein_coding	histocompatibility 2, class II antigen A, beta 1 [Source:MGI Symbol;Acc:MGI:103070]	-	2000	590	292	309	54.338440824628	16.2718052872503	8.36604698336145	8.77887657311393
ENSMUSG00000002111	71.2848237548037	21.6751196192063	10.159151388964	12.1113859474163	46.479971687005	11.1352686681902	2.06200377146547	0.011290980496232	0.909502248459894	Spi1	2	91082390	91115756	+	2695	protein_coding	spleen focus forming virus (SFFV) proviral integration oncogene [Source:MGI Symbol;Acc:MGI:98282]	ETS	74	22	10	12	1.22123377451091	0.368549917056087	0.174031297325879	0.207086419657943
ENSMUSG00000104927	32.7524865900449	1.97046541992785	0	1.00928216228469	17.3614760049864	0.504641081142345	5.10120701825081	0.0114622685223235	0.913410374129369	Gm43388	16	19212660	19236776	-	1225	lincRNA	predicted gene 43388 [Source:MGI Symbol;Acc:MGI:5663525]	-	34	2	0	1	1.23443630180292	0.0737099834112174	0	0.0379658436039562
ENSMUSG00000017897	725.371247126584	501.483449371638	410.429716114147	345.174499501364	613.427348249111	377.802107807755	0.699420347051233	0.0115054416410651	0.913410374129369	Eya2	2	165595032	165771727	+	2963	protein_coding	EYA transcriptional coactivator and phosphatase 2 [Source:MGI Symbol;Acc:MGI:109341]	-	753	509	404	342	11.302881674878	7.75565599164349	6.39493067507493	5.36813708332009
ENSMUSG00000024066	2179.96697509623	1685.73316674827	1126.64988903611	1442.26420990482	1932.85007092225	1284.45704947047	0.58959350736274	0.0116097414700404	0.917280674137693	Xdh	17	73883895	73950196	-	9175	protein_coding	xanthine dehydrogenase [Source:MGI Symbol;Acc:MGI:98973]	-	2263	1711	1109	1429	10.9699421540327	8.41930694715675	5.66906713939189	7.24361399180549
ENSMUSG00000017737	41.4222624521157	20.6898869092424	5.07957569448202	7.06497513599283	31.056074680679	6.07227541523742	2.3547742237433	0.0125853972830265	0.971133950161762	Mmp9	2	164940780	164955850	+	3539	protein_coding	matrix metallopeptidase 9 [Source:MGI Symbol;Acc:MGI:97011]	-	43	21	5	7	0.540398020356936	0.267899028433677	0.066263682720153	0.0919912712359209
ENSMUSG00000095174	77.0646743295175	110.34606351596	37.5888601391669	41.3805686536723	93.7053689227385	39.4847143964196	1.24652581838226	0.0128665617075124	0.985714877159183	Gm20069	12	102612680	102618516	+	545	antisense	predicted gene, 20069 [Source:MGI Symbol;Acc:MGI:5012254]	-	80	112	37	41	6.52858918384705	9.27799057249452	3.18413409410091	3.49877888992422
ENSMUSG00000026875	5969.62233525025	6813.8694221105	4613.27064572857	4548.8347054171	6391.74587868038	4581.05267557283	0.480521938098779	0.0129444691113205	0.985714877159183	Traf1	2	34941750	34961772	-	8819	protein_coding	TNF receptor-associated factor 1 [Source:MGI Symbol;Acc:MGI:101836]	-	6197	6916	4541	4507	31.2527335991943	35.4052812369982	24.1500640267334	23.7682583031763
ENSMUSG00000002804	1127.07086206919	1000.01120061338	736.538475699892	713.562488735276	1063.54103134129	725.050482217584	0.552764167880369	0.0129534384026853	0.985714877159183	Nudt14	12	112934291	112942124	-	1587	protein_coding	nudix (nucleoside diphosphate linked moiety X)-type motif 14 [Source:MGI Symbol;Acc:MGI:1913424]	-	1170	1015	725	707	32.7894997879653	28.8749686905868	21.4263012641841	20.719135475297
ENSMUSG00000050919	19.2661685823794	0.985232709963924	0	0	10.1257006461717	0	5.76539466858779	0.0136459900172791	1	Zfp366	13	99184823	99250656	+	6382	protein_coding	zinc finger protein 366 [Source:MGI Symbol;Acc:MGI:2178429]	zf-C2H2	20	1	0	0	0.139379548150918	0.00707417186452063	0	0
ENSMUSG00000027718	56.8351973180192	78.818616797114	14.2228119445496	32.2970291931101	67.8269070575666	23.2599205688299	1.54340173485192	0.0139446704232034	0.999919618795791	Il21	3	37222759	37232636	-	5259	protein_coding	interleukin 21 [Source:MGI Symbol;Acc:MGI:1890474]	-	59	80	14	32	0.498970301403789	0.686782503736385	0.124856452711645	0.2829931677648
ENSMUSG00000005540	420.002475095871	58.1287298878715	11.1750665278604	34.3155935176795	239.065602491871	22.7453300227699	3.39369230047747	0.0142596656240549	0.999919618795791	Fcer2a	8	3681737	3694175	-	3092	protein_coding	Fc receptor, IgE, low affinity II, alpha polypeptide [Source:MGI Symbol;Acc:MGI:95497]	-	436	59	11	34	6.27152070611957	0.861479471385145	0.166855039108204	0.511409245182657
ENSMUSG00000013707	1287.94336973206	2189.18708153984	1078.90187750798	1143.51668986855	1738.56522563595	1111.20928368827	0.645691559852037	0.0143534692743703	0.999919618795791	Tnfaip8l2	3	95139521	95142360	-	1122	protein_coding	tumor necrosis factor, alpha-induced protein 8-like 2 [Source:MGI Symbol;Acc:MGI:1917019]	-	1337	2222	1062	1133	52.9986011324411	89.4094872309105	44.3933365208043	46.9641207522467
ENSMUSG00000045382	486.470756705079	567.49404093922	348.458892641466	332.053831391663	526.98239882215	340.256362016565	0.631069167479674	0.0143588934760663	0.999919618795791	Cxcr4	1	128588199	128592293	-	1808	protein_coding	chemokine (C-X-C motif) receptor 4 [Source:MGI Symbol;Acc:MGI:109563]	-	505	576	343	329	12.422780407386	14.3832312762597	8.89778322890389	8.46304431332103
ENSMUSG00000038332	3886.94951149504	3852.25989595894	2632.23612488058	2926.9182706256	3869.60470372699	2779.57719775309	0.477316542052968	0.014556966756084	0.999919618795791	Sesn1	10	41809935	41908424	+	3982	protein_coding	sestrin 1 [Source:MGI Symbol;Acc:MGI:2155278]	-	4035	3910	2591	2900	45.0679848677438	44.3310388051078	30.5177340845252	33.8708336019724
ENSMUSG00000045817	11910.3454176269	11024.7540244963	7511.676537	8952.3327794652	11467.5497210616	8232.0046582326	0.478241315828449	0.0148524668810599	0.999919618795791	Zfp36l2	17	84183931	84187947	-	3530	protein_coding	zinc finger protein 36, C3H type-like 2 [Source:MGI Symbol;Acc:MGI:107945]	-	12364	11190	7394	8870	155.779443288425	143.115867578628	98.2405687391568	116.863276243537
ENSMUSG00000047517	115.597011494276	104.434667256176	44.7002661114417	57.5290832502273	110.015839375226	51.1146746808345	1.10586659584647	0.0151226381158812	0.999919618795791	Dmbt1	7	131032053	131121630	+	7057	protein_coding	deleted in malignant brain tumors 1 [Source:MGI Symbol;Acc:MGI:106210]	-	120	106	44	57	0.756287609153318	0.678138114350756	0.292427819709546	0.375650422225625
ENSMUSG00000037944	9970.24224138133	9505.52518573194	6812.72692143928	7375.83404197651	9737.88371355664	7094.2804817079	0.456952360595072	0.0151984941084978	0.999919618795791	Ccr7	11	99144196	99155077	-	1978	protein_coding	chemokine (C-C motif) receptor 7 [Source:MGI Symbol;Acc:MGI:103011]	-	10350	9648	6706	7308	232.723328101525	220.21323355422	159.009616089104	171.830951312283
ENSMUSG00000055435	1204.13553639871	1064.05132676104	809.684365700433	755.952339551233	1134.09343157987	782.818352625833	0.534835493145623	0.0156883428965115	0.999919618795791	Maf	8	115682942	115707794	-	8241	protein_coding	avian musculoaponeurotic fibrosarcoma oncogene homolog [Source:MGI Symbol;Acc:MGI:96909]	TF_bZIP	1250	1080	797	749	6.74614940768081	5.91665502081304	4.53591110296948	4.22698830878775
ENSMUSG00000097418	160.872507662868	239.411548521234	129.021222639843	75.6961621713517	200.142028092051	102.358692405597	0.967334801059489	0.0157181600693428	0.999919618795791	Mir155hg	16	84703167	84715245	+	1433	lincRNA	Mir155 host gene (non-protein coding) [Source:MGI Symbol;Acc:MGI:5477161]	-	167	243	127	75	5.18317816266433	7.65583367478511	4.15665191760236	2.4341325060108
ENSMUSG00000002007	86.6977586207072	15.7637233594228	8.12732111117123	16.148514596555	51.230740990065	12.1379178538631	2.07780952906677	0.0157825538592552	0.999919618795791	Srpk3	X	73774405	73778925	+	2784	protein_coding	serine/arginine-rich protein specific kinase 3 [Source:MGI Symbol;Acc:MGI:1891338]	-	90	16	8	16	1.43780217074218	0.259467614019371	0.134774237440587	0.26728826675199
ENSMUSG00000046668	172.432208812295	124.139321455454	84.3209565284015	64.5940583862201	148.285765133875	74.4575074573108	0.994210918869105	0.0160995736054724	0.999919618795791	Cxxc5	18	35829818	35861687	+	2271	protein_coding	CXXC finger 5 [Source:MGI Symbol;Acc:MGI:1914643]	-	179	126	83	64	3.50559510034235	2.50487361063879	1.71414314145042	1.3106658470058
ENSMUSG00000031779	571.241898467549	118.227925195671	59.9389931948878	66.6126227107895	344.73491183161	63.2758079528387	2.44580768670939	0.0166267880908868	0.999919618795791	Ccl22	8	94745590	94751699	+	2325	protein_coding	chemokine (C-C motif) ligand 22 [Source:MGI Symbol;Acc:MGI:1306779]	-	593	120	59	66	11.3437747063527	2.33018657235461	1.19018694328178	1.32023159371177
ENSMUSG00000076498	16815.5119387007	22883.0149216221	13455.7960146829	14533.6631368995	19849.2634301614	13994.7295757912	0.504195254647886	0.0172329629536051	0.999919618795791	Trbc2	6	41546730	41548352	+	692	TR_C_gene	T cell receptor beta, constant 2 [Source:MGI Symbol;Acc:MGI:4835227]	-	17456	23226	13245	14400	1121.9267299912	1515.30736381391	897.701592002023	967.799828285819
ENSMUSG00000081219	1701.2026858241	1640.41246208993	1191.66845792548	1194.99008014507	1670.80757395702	1193.32926903528	0.485561437578351	0.0181500784648366	0.999919618795791	Bambi-ps1	2	122466935	122467526	-	592	processed_pseudogene	BMP and activin membrane-bound inhibitor, pseudogene (Xenopus laevis) [Source:MGI Symbol;Acc:MGI:1932402]	-	1766	1665	1173	1184	132.67675742773	126.97696361073	92.931389898982	93.0163168296926
ENSMUSG00000029570	6190.21996551849	5604.98888698477	4487.29716850541	4118.88050428382	5897.60442625163	4303.08883639462	0.454766219166375	0.0188502690362868	0.999919618795791	Lfng	5	140607320	140615545	+	2505	protein_coding	LFNG O-fucosylpeptide 3-beta-N-acetylglucosaminyltransferase [Source:MGI Symbol;Acc:MGI:1095413]	-	6426	5689	4417	4081	114.092959989988	102.53227887073	82.7000545939023	75.7683810343264
ENSMUSG00000071052	504.77361685834	1225.62949119512	447.002661114417	540.975238984594	865.201554026731	493.988950049506	0.808406095712214	0.0189289483682739	0.999919618795791	Rpl7a-ps5	17	57838430	57839221	-	792	processed_pseudogene	ribosomal protein L7A, pseudogene 5 [Source:MGI Symbol;Acc:MGI:3643553]	-	524	1244	440	536	29.4260495442399	70.9132851769913	26.0563525718468	31.4752183211586
ENSMUSG00000029455	713.811545977156	564.538342809329	423.6366129198	423.89850815957	639.174944393242	423.767560539685	0.593032688319067	0.0189843217353336	0.999919618795791	Aldh2	5	121566027	121593824	-	5126	protein_coding	aldehyde dehydrogenase 2, mitochondrial [Source:MGI Symbol;Acc:MGI:99600]	-	741	573	417	420	6.42932622646974	5.04671089601236	3.81543079212412	3.81065675658124
ENSMUSG00000059994	283.212678160977	71.9219878273665	69.0822294449554	80.7425729827752	177.567332994172	74.9124012138653	1.24545527868313	0.0190609182025663	0.999919618795791	Fcrl1	3	87376387	87402934	+	3560	protein_coding	Fc receptor-like 1 [Source:MGI Symbol;Acc:MGI:2442862]	-	294	73	68	80	3.67301911842631	0.925774616088218	0.89587009966125	1.0451271553898
ENSMUSG00000072772	305.368772030713	534.981361510411	242.80371819624	256.357669220311	420.175066770562	249.580693708276	0.751261624994871	0.0191989150763904	0.999919618795791	Grcc10	6	124739183	124741374	-	1988	protein_coding	gene rich cluster, C10 gene [Source:MGI Symbol;Acc:MGI:1315201]	-	317	543	239	254	7.09200019081574	12.3314985451601	5.63855275473265	5.94218925421074
ENSMUSG00000040498	542.34264559398	590.154393268391	364.713534863809	390.592196804175	566.248519431185	377.652865833992	0.584320056477136	0.019281241093187	0.999919618795791	Igsf23	7	19937305	19950756	-	2263	protein_coding	immunoglobulin superfamily, member 23 [Source:MGI Symbol;Acc:MGI:1917330]	-	563	599	359	387	11.064956154583	11.9501862743186	7.44039550681724	7.95344998079784
ENSMUSG00000037071	717.664779693632	123.154088745491	66.0344840282662	72.6683156844977	420.409434219561	69.3513998563819	2.59982922143865	0.0195199315628363	0.999919618795791	Scd1	19	44394451	44407709	-	4836	protein_coding	stearoyl-Coenzyme A desaturase 1 [Source:MGI Symbol;Acc:MGI:98239]	-	745	125	65	72	6.85166052360292	1.16696042285387	0.630395626738229	0.692429157541136
ENSMUSG00000020399	68.3948984674468	60.0991953077994	27.4297087502029	22.2042075702632	64.2470468876231	24.816958160233	1.3725195328213	0.019583288124598	0.999919618795791	Havcr2	11	46454935	46481255	+	2721	protein_coding	hepatitis A virus cellular receptor 2 [Source:MGI Symbol;Acc:MGI:2159682]	-	71	61	27	22	1.16052810763029	1.01212394531481	0.465394610434309	0.37603068178119
ENSMUSG00000105881	302.478846743356	225.618290581739	143.244034584393	167.540838939258	264.048568662547	155.392436761826	0.765014407386845	0.019747552798067	0.999919618795791	4932422M17Rik	5	123138931	123141569	+	2639	lincRNA	RIKEN cDNA 4932422M17 gene [Source:MGI Symbol;Acc:MGI:1921616]	-	314	229	141	166	5.29195465627011	3.91767584244633	2.50591219504916	2.92548476576904
ENSMUSG00000034041	105.963927203087	53.2025663380519	38.6047752780633	23.2134897325479	79.5832467705693	30.9091325053056	1.36507382313087	0.0200042371420167	0.999919618795791	Lyl1	8	84701457	84704715	+	1800	protein_coding	lymphoblastomic leukemia 1 [Source:MGI Symbol;Acc:MGI:96891]	bHLH	110	54	38	23	2.71797862202521	1.35442094518112	0.990141397730179	0.594270913078591
ENSMUSG00000076490	9858.49846360353	13509.5109190253	8107.0028083933	8479.98872751596	11684.0046913144	8293.49576795463	0.494471975208786	0.0202810330792257	0.999919618795791	Trbc1	6	41538218	41539881	+	749	TR_C_gene	T cell receptor beta, constant region 1 [Source:MGI Symbol;Acc:MGI:4439726]	-	10234	13712	7980	8402	607.700300910922	826.516243895127	499.697527826445	521.711010682962
ENSMUSG00000021306	52.0186551724243	27.5865158789899	11.1750665278604	11.1021037851316	39.8025855257071	11.138585156496	1.83775216249507	0.0203350036181445	0.999919618795791	Gpr137b	13	13357620	13394014	-	5026	protein_coding	G protein-coupled receptor 137B [Source:MGI Symbol;Acc:MGI:1891463]	-	54	28	11	11	0.477856097494575	0.251517352865575	0.102649379411573	0.101788647545426
ENSMUSG00000046805	261.056584291241	42.3650065284488	67.0503991671626	43.3991329782417	151.710795409845	55.2247660727021	1.45843751476249	0.0203506376651232	0.999919618795791	Mpeg1	19	12460779	12465284	+	4335	protein_coding	macrophage expressed gene 1 [Source:MGI Symbol;Acc:MGI:1333743]	-	271	43	66	43	2.78039209777477	0.44782853243205	0.714070285013933	0.4613266001934
ENSMUSG00000034708	358.350735632256	445.325184903694	295.631305418853	193.78217515866	401.837960267975	244.706740288757	0.715551981227666	0.0204476674892123	0.999919618795791	Grn	11	102430315	102437048	+	3474	protein_coding	granulin [Source:MGI Symbol;Acc:MGI:95832]	-	372	452	291	192	4.76254379365699	5.87409582826584	3.92870393699867	2.57039908337665
ENSMUSG00000067341	62.615047892733	11.8227925195671	2.03183027779281	12.1113859474163	37.21892020615	7.07160811260454	2.39571545516612	0.0205950104614248	0.999919618795791	H2-Eb2	17	34325665	34340229	+	2209	protein_coding	histocompatibility 2, class II antigen E beta2 [Source:MGI Symbol;Acc:MGI:95902]	-	65	12	2	12	1.30871022995576	0.245255037606359	0.0424639516788812	0.252647306916322
ENSMUSG00000034108	1249.4110325673	1571.44617239246	832.034498756154	1090.02473526746	1410.42860247988	961.029617011809	0.553409512425479	0.0207160841086518	0.999919618795791	Ccs	19	4825366	4839322	-	1057	protein_coding	copper chaperone for superoxide dismutase [Source:MGI Symbol;Acc:MGI:1333783]	-	1297	1595	819	1080	54.5746356840119	68.1268182770068	36.3408466995427	47.5201618619054
ENSMUSG00000033318	1034.59325287377	1328.09369303137	798.509299172573	834.676348209438	1181.34347295257	816.592823691006	0.532668882871394	0.021031250397563	0.999919618795791	Gstt2	10	75831114	75837424	-	4156	protein_coding	glutathione S-transferase, theta 2 [Source:MGI Symbol;Acc:MGI:106188]	-	1074	1348	786	827	11.4935608366855	14.6435629940981	8.87019432595016	9.25463113789169
ENSMUSG00000002797	298.62561302688	414.782970894812	219.437670001623	222.042075702632	356.704291960846	220.739872852127	0.692207864301096	0.0212137259958773	0.999919618795791	Ggct	6	54982580	54992950	-	7745	protein_coding	gamma-glutamyl cyclotransferase [Source:MGI Symbol;Acc:MGI:95700]	-	310	421	216	220	1.78018906167037	2.45410466073274	1.30803226338722	1.32108390590913
ENSMUSG00000021457	630.967021072925	139.903044814877	60.9549083337842	91.8446767679068	385.435032943901	76.3997925508455	2.33486845133454	0.0212941618115996	0.999919618795791	Syk	13	52583173	52648792	+	9362	protein_coding	spleen tyrosine kinase [Source:MGI Symbol;Acc:MGI:99515]	-	655	142	60	91	3.11170573048467	0.684781649988318	0.300585994206308	0.452066055944351
ENSMUSG00000003429	18004.2345402335	26461.3801242111	15689.7934051161	15560.1030959431	22232.8073322223	15624.9482505296	0.508832671155614	0.0218717494033262	0.999919618795791	Rps11	7	45122379	45124439	-	865	protein_coding	ribosomal protein S11 [Source:MGI Symbol;Acc:MGI:1351329]	-	18690	26858	15444	15417	960.990402545162	1401.81262989112	837.393938052351	828.920552926804
ENSMUSG00000029771	323.671632183974	240.396781231198	175.753319029078	164.512992452404	282.034206707586	170.133155740741	0.729398141163746	0.0220425946698339	0.999919618795791	Irf5	6	29526625	29541871	+	2905	protein_coding	interferon regulatory factor 5 [Source:MGI Symbol;Acc:MGI:1350924]	IRF	336	244	173	163	5.14421364606743	3.79206782127588	2.79309748394943	2.60957997301891
ENSMUSG00000030157	1286.01675287382	2798.06089629755	1283.10082042616	1244.44490609702	2042.03882458568	1263.77286326159	0.692208450526467	0.0221874559198821	0.999919618795791	Clec2d	6	129180615	129186534	+	1213	protein_coding	C-type lectin domain family 2, member d [Source:MGI Symbol;Acc:MGI:2135589]	-	1335	2840	1263	1233	48.9492814863718	105.703640679153	48.8347171779362	47.2749870779105
ENSMUSG00000026576	3148.09194636079	2670.9658767122	1904.84088543076	2264.82917216684	2909.52891153649	2084.8350287988	0.480863722290683	0.0228535330295538	0.999919618795791	Atp1b1	1	164437109	164458355	-	3081	protein_coding	ATPase, Na+/K+ transporting, beta 1 polypeptide [Source:MGI Symbol;Acc:MGI:88108]	-	3268	2711	1875	2244	47.1754667793842	39.725578084886	28.5427425933083	33.8735175212318
ENSMUSG00000053044	489.360681992436	284.732253179574	199.119367223695	260.39479786945	387.046467586005	229.757082546572	0.752553180576457	0.023333067661428	0.999919618795791	Cd8b1	6	71322788	71337494	+	1483	protein_coding	CD8 antigen, beta chain 1 [Source:MGI Symbol;Acc:MGI:88347]	-	508	289	196	258	15.235209047875	8.79810413929745	6.19870612767873	8.0911024079773
ENSMUSG00000031258	288.992528735691	232.514919551486	154.419101112253	161.48514596555	260.753724143588	157.952123538902	0.723324625399987	0.023383155260735	0.999919618795791	Xkrx	X	134149043	134162076	-	3024	protein_coding	X-linked Kx blood group related, X-linked [Source:MGI Symbol;Acc:MGI:3584011]	-	300	236	152	160	4.41230295783314	3.52340545704083	2.35747951840519	2.46074912247864
ENSMUSG00000072620	8829.68506130447	15671.1114846862	8131.38477172681	8290.24368100644	12250.3982729953	8210.81422636663	0.577219233190453	0.0235051069737078	0.999919618795791	Slfn2	11	83065112	83070678	+	1664	protein_coding	schlafen 2 [Source:MGI Symbol;Acc:MGI:1313258]	-	9166	15906	8004	8214	244.992273213885	431.558885297494	225.600410320379	229.57813294444
ENSMUSG00000092274	13399.6202490449	13434.6332330681	11209.6076425829	7847.16881176346	13417.1267410565	9528.38822717319	0.493775098051204	0.0237711600623754	0.999919618795791	Neat1	19	5824708	5845478	-	20771	lincRNA	nuclear paraspeckle assembly transcript 1 (non-protein coding) [Source:MGI Symbol;Acc:MGI:1914211]	-	13910	13636	11034	7775	29.7848612087076	29.6388939843849	24.9150464445604	17.4089322456998
ENSMUSG00000005583	392.06653065142	56.1582644679437	22.3501330557209	40.3712864913876	224.112397559682	31.3607097735542	2.83719609110541	0.0239470079136042	0.999919618795791	Mef2c	13	83504034	83667080	+	15715	protein_coding	myocyte enhancer factor 2C [Source:MGI Symbol;Acc:MGI:99458]	SRF	407	57	22	40	1.15187639978924	0.163754361809998	0.065659023979964	0.118379022373137
ENSMUSG00000021591	621.333936781735	776.363375451572	479.511945559102	470.325487624665	698.848656116654	474.918716591884	0.557215677320609	0.0240759635162486	0.999919618795791	Glrx	13	75839868	75850154	+	5494	protein_coding	glutaredoxin [Source:MGI Symbol;Acc:MGI:2135625]	-	645	788	472	466	5.22151964154494	6.47545021722316	4.02939154441956	3.94481285426254
ENSMUSG00000012889	957.528578544255	1299.52194444242	844.225480422911	696.404691976436	1128.52526149334	770.315086199673	0.55086451720616	0.0251215585657284	0.999919618795791	Podnl1	8	84125989	84132527	+	3549	protein_coding	podocan-like 1 [Source:MGI Symbol;Acc:MGI:2685352]	-	994	1319	831	690	12.4567928239133	16.7791981468385	10.981992723857	9.04216097668186
ENSMUSG00000097640	217.707704980887	168.474793403831	130.03713777874	83.7704194696292	193.091249192359	106.903778624184	0.853258041174535	0.0252353506818456	0.999919618795791	Gm20033	5	64708207	64804117	-	3124	processed_transcript	predicted gene, 20033 [Source:MGI Symbol;Acc:MGI:5012218]	-	226	171	128	83	3.21753493027545	2.47125460548412	1.92169770568294	1.23565209616909
ENSMUSG00000085072	54.9085804597812	53.2025663380519	20.3183027779281	20.1856432456938	54.0555733989166	20.2519730118109	1.41640900276726	0.0255616142311845	0.999919618795791	Ict1os	11	115406586	115408314	-	1052	antisense	immature colon carcinoma transcript 1, opposite strand [Source:MGI Symbol;Acc:MGI:2441927]	-	57	54	20	20	2.40982204130476	2.31745028643157	0.891662255310347	0.884185521194796
ENSMUSG00000034786	2565.29034674381	3059.14756443799	1974.93903001461	2115.45541214871	2812.2189555909	2045.19722108166	0.459440482840085	0.0257964091835413	0.999919618795791	Gpsm3	17	34589806	34591754	+	1343	protein_coding	G-protein signalling modulator 3 (AGS3-like, C. elegans) [Source:MGI Symbol;Acc:MGI:2146785]	-	2663	3105	1944	2096	88.1903386368081	104.380169639796	67.8900885475848	72.5845867740267
ENSMUSG00000032094	6355.90901532696	10057.2555033117	5659.66323879186	5732.72268177704	8206.58225931935	5696.19296028445	0.526766730135774	0.0259914859152712	0.999919618795791	Cd3d	9	44981786	44987339	+	1815	protein_coding	CD3 antigen, delta polypeptide [Source:MGI Symbol;Acc:MGI:88331]	-	6598	10208	5571	5680	161.681949945506	253.919724672339	143.96027125067	145.546192725249
ENSMUSG00000056888	915.143007663021	1186.22018279657	738.570305977685	723.655310358123	1050.68159522979	731.112808167904	0.523087979955018	0.0260297406475906	0.999919618795791	Glipr1	10	111985448	112002631	-	1543	protein_coding	GLI pathogenesis-related 1 (glioma) [Source:MGI Symbol;Acc:MGI:1920940]	-	950	1204	727	717	27.3831582140053	35.228403931693	22.098083587504	21.6113736768923
ENSMUSG00000030336	5405.12359578654	7276.92879579355	4064.67647072451	4960.62182762925	6341.02619579004	4512.64914917688	0.490721300447818	0.0267604578930385	0.999919618795791	Cd27	6	125232622	125237010	-	2328	protein_coding	CD27 antigen [Source:MGI Symbol;Acc:MGI:88326]	-	5611	7386	4001	4915	107.197127798853	143.238160096044	80.6068041030612	98.190549230657
ENSMUSG00000023467	37.5690287356398	69.9515224074386	18.2864725001353	20.1856432456938	53.7602755715392	19.2360578729145	1.48222575313568	0.026902040441529	0.999919618795791	Tulp2	7	45481877	45523632	+	3150	protein_coding	tubby-like protein 2 [Source:MGI Symbol;Acc:MGI:1861600]	Tub	39	71	18	20	0.550655409137575	1.01760727098264	0.268008197881853	0.295289894697437
ENSMUSG00000022237	78.0279827586365	8.86709438967532	11.1750665278604	9.08353946056221	43.4475385741559	10.1293029942113	2.1015708689622	0.0270362998720243	0.999919618795791	Ankrd33b	15	31291478	31367726	-	8761	protein_coding	ankyrin repeat domain 33B [Source:MGI Symbol;Acc:MGI:1917904]	-	81	9	11	9	0.411203871591325	0.046378984539931	0.0588877731905681	0.0477769005517197
ENSMUSG00000030165	441.195260536488	405.915876505137	301.726796252232	256.357669220311	423.555568520812	279.042232736271	0.602150256324921	0.0270500618681271	0.999919618795791	Klrd1	6	129591782	129598775	+	1281	protein_coding	killer cell lectin-like receptor, subfamily D, member 1 [Source:MGI Symbol;Acc:MGI:1196275]	-	458	412	297	254	15.9016505286891	14.5204639452152	10.8741031107801	9.22175818686257
ENSMUSG00000092564	173.395517241414	293.599347569249	135.116713473222	132.215963259294	233.497432405332	133.666338366258	0.804494481364565	0.0271295793352558	0.999919618795791	BC051226	17	33908182	33909317	-	979	antisense	cDNA sequence BC051226 [Source:MGI Symbol;Acc:MGI:3039585]	-	180	298	133	131	8.17740805586562	13.7425073770505	6.37169643074579	6.22325715254838
ENSMUSG00000024661	9991.43502682195	12146.9340811452	8174.05320756046	8214.54751883509	11069.1845539836	8194.30036319778	0.433848430593838	0.02752263817128	0.999919618795791	Fth1	19	9982703	9985092	+	866	protein_coding	ferritin heavy polypeptide 1 [Source:MGI Symbol;Acc:MGI:95588]	-	10372	12329	8046	8139	532.685006107095	642.750416979908	435.760904188849	437.10150270027
ENSMUSG00000030643	43.3488793103536	15.7637233594228	4.06366055558561	9.08353946056221	29.5563013348882	6.57360000807391	2.16879335907528	0.0278109114109342	0.999919618795791	Rab30	7	92741603	92844535	+	9642	protein_coding	RAB30, member RAS oncogene family [Source:MGI Symbol;Acc:MGI:1923235]	-	45	16	4	9	0.20757318208599	0.0749178425046598	0.0194571394438184	0.0434114733181515
ENSMUSG00000027380	262.983201149479	219.706894321955	148.323610278875	146.34591353128	241.345047735717	147.334761905077	0.712122930642039	0.0279557571896357	0.999919618795791	Acoxl	2	127838876	128123873	+	3179	protein_coding	acyl-Coenzyme A oxidase-like [Source:MGI Symbol;Acc:MGI:1921371]	-	273	223	146	145	3.81942490452455	3.16699036149093	2.15401366967013	2.12132210448339
ENSMUSG00000034959	88.6243754789452	25.616050459062	12.1909816667568	24.2227718948326	57.1202129690036	18.2068767807947	1.64982277793169	0.0280007530798207	0.999919618795791	Rubcnl	14	75016027	75052532	+	4799	protein_coding	RUN and cysteine rich domain containing beclin 1 interacting protein like [Source:MGI Symbol;Acc:MGI:2685590]	-	92	26	12	24	0.852634563654123	0.244599184376669	0.117278019494039	0.2325892481676
ENSMUSG00000002228	576.058440613143	757.643953962258	472.400539586827	430.963483295563	666.851197287701	451.682011441195	0.561968490730981	0.028165962345034	0.999919618795791	Ppm1j	3	104781056	104786018	+	1814	protein_coding	protein phosphatase 1J [Source:MGI Symbol;Acc:MGI:1919137]	-	598	769	465	427	14.6618832752728	19.1390978839449	12.0226941028863	10.9476205309478
ENSMUSG00000050552	635.78356321852	958.631426794899	497.798418059238	564.188728717142	797.207495006709	530.99357338819	0.586126141208498	0.0283871653027783	0.999919618795791	Lamtor4	5	138255482	138259398	+	1302	protein_coding	late endosomal/lysosomal adaptor, MAPK and MTOR activator 4 [Source:MGI Symbol;Acc:MGI:1913346]	-	660	973	490	559	22.5454447909926	33.7391597455512	17.6510775486704	19.9677884438549
ENSMUSG00000110185	410.369390804681	599.021487658066	324.076929307953	334.072395716232	504.695439231373	329.074662512092	0.616836429932311	0.0287486289531284	0.999919618795791	Igip	18	36300101	36301517	+	1417	protein_coding	IgA inducing protein [Source:MGI Symbol;Acc:MGI:1924271]	-	426	608	319	331	13.3710528476867	19.3716286678457	10.5586151353242	10.8639382041737
ENSMUSG00000040350	88.6243754789452	33.4979121387734	29.4615390279957	12.1113859474163	61.0611438088593	20.786462487706	1.55549191621621	0.0289394084648508	0.999919618795791	Trim7	11	48826140	48852209	+	7597	protein_coding	tripartite motif-containing 7 [Source:MGI Symbol;Acc:MGI:2137353]	-	92	34	29	12	0.538606459257093	0.202054811707069	0.179036672930157	0.073462932865362
ENSMUSG00000089809	110.780469348681	49.2616354981962	33.5251995835813	33.3063113553948	80.0210524234388	33.415755469488	1.26035496485741	0.0290457371700271	0.999919618795791	Rasgef1b	5	99217426	99729065	-	13805	protein_coding	RasGEF domain family, member 1B [Source:MGI Symbol;Acc:MGI:2443755]	-	115	50	33	33	0.370499209613921	0.163518163127021	0.112114983177668	0.111174880672939
ENSMUSG00000000861	269.726360153311	24.6308177490981	15.238727083446	19.1763610834091	147.178588951205	17.2075440834276	3.0965043244498	0.0292141898661411	0.999919618795791	Bcl11a	11	24078056	24174123	+	13175	protein_coding	B cell CLL/lymphoma 11A (zinc finger protein) [Source:MGI Symbol;Acc:MGI:106190]	zf-C2H2	280	25	15	19	0.94522078695926	0.0856686239836255	0.0533982177942971	0.0670705889853571
ENSMUSG00000000673	114.633703065157	57.1434971779076	42.6684358336489	32.2970291931101	85.8886001215325	37.4827325133795	1.19679935041379	0.0300028300534862	0.999919618795791	Haao	17	83831356	83846790	-	1222	protein_coding	3-hydroxyanthranilate 3,4-dioxygenase [Source:MGI Symbol;Acc:MGI:1349444]	-	119	58	42	32	4.33113391487725	2.14283728370172	1.61199693488676	1.21788958205817
ENSMUSG00000051550	884.317137931214	867.004784768254	604.46950764336	642.912737375347	875.660961349734	623.691122509354	0.489538213143346	0.0301961285391915	0.999919618795791	Zfp579	7	4983483	4996158	-	4159	protein_coding	zinc finger protein 579 [Source:MGI Symbol;Acc:MGI:1915740]	zf-C2H2	918	880	595	637	9.81701867807922	9.55270042285313	6.70987102775858	7.123274082774
ENSMUSG00000034353	702.251844827729	701.485689494314	520.148551114958	462.251230326388	701.868767161021	491.199890720673	0.514912073384662	0.030477419766458	0.999919618795791	Ramp1	1	91179822	91225196	+	3022	protein_coding	receptor (calcitonin) activity modifying protein 1 [Source:MGI Symbol;Acc:MGI:1858418]	-	729	712	512	458	10.7289920817685	10.6369701408444	7.94623909007744	7.04855610655182
ENSMUSG00000033685	8854.73108046156	9253.30561198118	7252.61817658142	6319.11561806444	9054.01834622137	6785.86689732293	0.416025398580729	0.0305999189079306	0.999919618795791	Ucp2	7	100493337	100502020	+	6989	protein_coding	uncoupling protein 2 (mitochondrial, proton carrier) [Source:MGI Symbol;Acc:MGI:109354]	-	9192	9392	7139	6261	58.4952810111739	60.6702032581727	47.9080471911212	41.6636972149596
ENSMUSG00000049103	776.426593869889	817.743149270057	591.262610837707	534.919546010886	797.084871569973	563.091078424296	0.501360916024355	0.030626587199794	0.999919618795791	Ccr2	9	124101950	124113557	+	6760	protein_coding	chemokine (C-C motif) receptor 2 [Source:MGI Symbol;Acc:MGI:106185]	-	806	830	582	530	5.30290933947576	5.54324154092865	4.03796375063117	3.6463496982054
ENSMUSG00000055692	762.940275862224	892.620835227316	608.533168198945	555.105189256579	827.78055554477	581.819178727762	0.508634404756953	0.0306640114710934	0.999919618795791	Tmem191c	16	17276077	17283229	+	2878	protein_coding	transmembrane protein 191C [Source:MGI Symbol;Acc:MGI:107238]	-	792	906	599	550	12.2394033847973	14.2124782989819	9.76162590096082	8.88793854349043
ENSMUSG00000055862	1092.39175862091	1460.11487616654	889.941661673249	910.37251038079	1276.25331739372	900.15708602702	0.503594532902281	0.0307101252017449	0.999919618795791	Izumo4	10	80702184	80705373	+	2799	protein_coding	IZUMO family member 4 [Source:MGI Symbol;Acc:MGI:1918814]	-	1134	1482	876	902	18.0192210311405	23.9043925301705	14.6786912237542	14.9876237549808
ENSMUSG00000030337	3895.61928735711	2865.05672057509	2398.57564293441	2475.76914408434	3380.3380039661	2437.17239350938	0.471988616399597	0.0310830750522559	0.999919618795791	Vamp1	6	125215551	125245964	+	10167	protein_coding	vesicle-associated membrane protein 1 [Source:MGI Symbol;Acc:MGI:1313276]	-	4044	2908	2361	2453	17.6906658667936	12.9132032018186	10.8915399980166	11.2210595644357
ENSMUSG00000105646	37.5690287356398	6.89662896974747	2.03183027779281	5.04641081142345	22.2328288526936	3.53912054460813	2.65135273845526	0.0311004951957354	0.999919618795791	Gm30211	6	70719074	70740554	+	3078	lincRNA	predicted gene, 30211 [Source:MGI Symbol;Acc:MGI:5589370]	-	39	7	2	5	0.563536237421496	0.102674318997919	0.0304752661659027	0.0755493151638179
ENSMUSG00000029361	34.6791034482829	18.7194214893146	8.12732111117123	4.03712864913876	26.6992624687987	6.08222488015499	2.13505075033522	0.031375603851994	0.999919618795791	Nos1	5	117781032	117958840	+	11151	protein_coding	nitric oxide synthase 1, neuronal [Source:MGI Symbol;Acc:MGI:97360]	-	36	19	8	4	0.143586808119316	0.0769258301451029	0.033648235766711	0.0166830448981603
ENSMUSG00000090761	215.781088122649	293.599347569249	147.307695139978	164.512992452404	254.690217845949	155.910343796191	0.707808349478276	0.0318008575836926	0.999919618795791	Gm17201	10	128391842	128395563	-	390	antisense	predicted gene 17201 [Source:MGI Symbol;Acc:MGI:4938028]	-	224	298	145	163	25.5451976783349	34.4972172362371	17.4377128750052	19.4380251836409
ENSMUSG00000000732	458.534812260629	371.4327316564	315.949608196781	214.977100566639	414.983771958514	265.46335438171	0.644713017714216	0.032016902691273	0.999919618795791	Icosl	10	78069302	78083913	+	4620	protein_coding	icos ligand [Source:MGI Symbol;Acc:MGI:1354701]	-	476	377	311	213	4.58237718093507	3.68410314814778	3.15721778565365	2.14420730354161
ENSMUSG00000031129	906.47323180095	915.281187556486	687.774549032865	614.652836831376	910.877209678718	651.21369293212	0.484138421402497	0.0324749736475793	0.999919618795791	Slc9a9	9	94669909	95230445	+	5679	protein_coding	solute carrier family 9 (sodium/hydrogen exchanger), member 9 [Source:MGI Symbol;Acc:MGI:2679732]	-	941	929	677	609	7.3695948230103	7.38543791790374	5.59117296074177	4.98740420402208
ENSMUSG00000106219	202.294770114984	155.6667681743	108.702919861915	98.9096519038996	178.980769144642	103.806285882907	0.786125743265015	0.0325462106407575	0.999919618795791	5830416I19Rik	5	64044978	64050228	+	2627	lincRNA	RIKEN cDNA 5830416I19 gene [Source:MGI Symbol;Acc:MGI:1922007]	-	210	158	107	98	3.55537225014891	2.71537253316352	1.91033631722029	1.73498268924817
ENSMUSG00000067370	107.890544061325	396.063549405498	117.846156111983	130.197398934725	251.977046733411	124.021777523354	1.0223489606686	0.032937615001061	0.999919618795791	B3galt4	17	33949909	33951477	-	1569	protein_coding	UDP-Gal:betaGlcNAc beta 1,3-galactosyltransferase, polypeptide 4 [Source:MGI Symbol;Acc:MGI:1859517]	-	112	402	116	129	3.17483336346418	11.5673936682135	3.46753755067025	3.82380652359157
ENSMUSG00000025964	26.0093275862122	6.89662896974747	1.0159151388964	3.02784648685407	16.4529782779798	2.02188081287524	3.02432605186035	0.0333488590094927	0.999919618795791	Adam23	1	63445891	63596276	+	17907	protein_coding	a disintegrin and metallopeptidase domain 23 [Source:MGI Symbol;Acc:MGI:1345162]	-	27	7	1	3	0.0670604999722939	0.0176484924261794	0.00261916762323808	0.00779161642064773
ENSMUSG00000040152	381.470137931112	88.6709438967532	121.909816667568	98.9096519038996	235.070540913932	110.409734285734	1.09059789502368	0.0335491647698162	0.999919618795791	Thbs1	2	118111876	118127133	+	6073	protein_coding	thrombospondin 1 [Source:MGI Symbol;Acc:MGI:98737]	-	396	90	120	98	2.90013197278501	0.669070119470337	0.926753195376076	0.750502144682189
ENSMUSG00000020846	4118.14353448359	3451.27018300363	2881.1353339102	2742.2196349275	3784.70685874361	2811.67748441885	0.428771139916172	0.0338281548497072	0.999919618795791	Rflnb	11	76019194	76027782	-	3512	protein_coding	refilin B [Source:MGI Symbol;Acc:MGI:1923816]	-	4275	3503	2836	2717	54.1386557684925	45.0316682893836	37.8737097405363	35.9802580903011
ENSMUSG00000037443	1844.73564176283	1832.5328405329	1408.05838251041	1318.1225039438	1838.63424114786	1363.09044322711	0.431760178129649	0.0342879866549245	0.999919618795791	Cep85	4	134129858	134187112	-	5269	protein_coding	centrosomal protein 85 [Source:MGI Symbol;Acc:MGI:1917262]	-	1915	1860	1386	1306	16.1646548596782	15.9373882332946	12.337329359697	11.5277386391705
ENSMUSG00000110630	5.77985057471381	7.8818616797114	0	0	6.83085612721261	0	5.19648892405404	0.034416631706866	1	K230015D01Rik	8	104442271	104443786	+	1516	antisense	RIKEN cDNA K230015D01 gene [Source:MGI Symbol;Acc:MGI:3642019]	-	6	8	0	0	0.176026439900889	0.238244669337048	0	0
ENSMUSG00000031760	17.3395517241414	35.4683775587013	8.12732111117123	4.03712864913876	26.4039646414214	6.08222488015499	2.11807010909832	0.0344185634924611	0.999919618795791	Mt3	8	94152607	94154146	+	1066	protein_coding	metallothionein 3 [Source:MGI Symbol;Acc:MGI:97173]	-	18	36	8	4	0.75100210944582	1.52467648613259	0.351980747687237	0.17451466572175
ENSMUSG00000087259	643.490030651471	859.122923088542	450.050406531107	574.281550339988	751.306476870007	512.165978435548	0.552662890143827	0.03468715818322	0.999919618795791	2610035D17Rik	11	113043895	113201838	-	2121	lincRNA	RIKEN cDNA 2610035D17 gene [Source:MGI Symbol;Acc:MGI:1919636]	-	668	872	443	569	14.0075328752437	18.5612928523957	9.79600921300832	12.4767289665476
ENSMUSG00000050592	12854.3876781635	10164.6458686978	8441.23888909021	8699.00295673174	11509.5167734307	8570.12092291098	0.425447299751082	0.0349023544319397	0.999919618795791	Fam78a	2	32050055	32084857	-	5973	protein_coding	family with sequence similarity 78, member A [Source:MGI Symbol;Acc:MGI:2443569]	-	13344	10317	8309	8619	99.3617827468274	77.9818119952766	65.2442692675465	67.1109689230806
ENSMUSG00000067870	1270.60381800792	2133.0288170719	1162.20691889749	1161.68376878968	1701.81631753991	1161.94534384358	0.550460475612905	0.0349499426897955	0.999919618795791	Rpl31-ps8	15	90764279	90764656	-	378	processed_pseudogene	ribosomal protein L31, pseudogene 8 [Source:MGI Symbol;Acc:MGI:3647726]	-	1319	2165	1144	1151	155.195402703518	258.582129304861	141.94508258187	141.616111998646
ENSMUSG00000058672	1501.79784099647	1306.41857341216	860.480122645253	1138.47027905713	1404.10820720432	999.475200851192	0.490415991580182	0.0353729221468629	0.999919618795791	Tubb2a	13	34074274	34078007	-	1610	protein_coding	tubulin, beta 2A class IIA [Source:MGI Symbol;Acc:MGI:107861]	-	1559	1326	847	1128	43.067146296596	37.1834818490717	24.6742330006445	32.5845979453085
ENSMUSG00000073125	329.451482758687	403.945411085209	248.899209029619	235.162743812333	366.698446921948	242.030976420976	0.599301806405799	0.0356149085892018	0.999919618795791	Xlr3b	X	73192207	73202930	+	3780	protein_coding	X-linked lymphocyte-regulated 3B [Source:MGI Symbol;Acc:MGI:109505]	-	342	410	245	233	4.02402029754382	4.89693639792115	3.0399078000488	2.86677272768762
ENSMUSG00000079071	20347.0006398509	18777.5502192024	15181.8358356678	14682.0276147554	19562.2754295266	14931.9317252116	0.389675394892991	0.0359081726138675	0.999919618795791	Gm14085	2	122484941	122528040	+	4996	protein_coding	predicted gene 14085 [Source:MGI Symbol;Acc:MGI:3702173]	-	21122	19059	14944	14547	188.034900680453	172.230509702475	140.291240812775	135.419171429297
ENSMUSG00000074506	129.083329501942	151.725837334444	29.4615390279957	101.937498390754	140.404583418193	65.6995187093747	1.09526601693976	0.0360755437885615	0.999919618795791	Gm10705	3	87207545	87208005	-	461	processed_pseudogene	predicted gene 10705 [Source:MGI Symbol;Acc:MGI:3708678]	-	134	154	29	101	12.9279519548902	15.0817661285533	2.95041562744122	10.1894229932744
ENSMUSG00000097353	407.479465517324	451.236581163477	306.806371946714	274.524748141436	429.358023340401	290.665560044075	0.562791483809503	0.0362205678696714	0.999919618795791	A430046D13Rik	10	128499364	128504242	+	1997	lincRNA	Riken cDNA A430046D13 gene [Source:MGI Symbol;Acc:MGI:3609643]	-	423	458	302	272	9.42080813406472	10.3542779651636	7.09275576267197	6.33461146161151
ENSMUSG00000057897	499.957074712745	460.103675553153	388.079583058426	231.125615163194	480.030375132949	309.60259911081	0.632826594878645	0.0368204999919161	0.999919618795791	Camk2b	11	5969644	6066362	-	9125	protein_coding	calcium/calmodulin-dependent protein kinase II, beta [Source:MGI Symbol;Acc:MGI:88257]	-	519	467	382	229	2.52964944328364	2.31055554849163	1.96343540037281	1.1671636467945
ENSMUSG00000035559	363.167277777851	491.631122271998	285.472154029889	282.599005439713	427.399200024925	284.035579734801	0.58936696745623	0.0370459551242385	0.999919618795791	Mpv17l2	8	70758649	70760946	-	1322	protein_coding	MPV17 mitochondrial membrane protein-like 2 [Source:MGI Symbol;Acc:MGI:2681846]	-	377	499	281	280	12.6834018216635	17.0412519325612	9.96921568142218	9.85044202432448
ENSMUSG00000028843	2818.6404636021	4118.2727276492	2433.11675765689	2546.41889544427	3468.45659562565	2489.76782655058	0.478246736263211	0.0372314719842724	0.999919618795791	Sh3bgrl3	4	134127406	134128789	-	821	protein_coding	SH3 domain binding glutamic acid-rich protein-like 3 [Source:MGI Symbol;Acc:MGI:1920973]	-	2926	4180	2395	2523	158.510129625539	229.861126709585	136.819654003936	142.923366237098
ENSMUSG00000059775	95.3675344827779	304.436907378853	97.5278533340547	102.946780553038	199.902220930815	100.237316943547	0.995476333456387	0.0373522447865416	0.999919618795791	Rps26-ps1	8	107439131	107439579	-	449	transcribed_processed_pseudogene	ribosomal protein S26, pseudogene 1 [Source:MGI Symbol;Acc:MGI:3704322]	-	99	309	96	102	9.806515295503	31.0702354907918	10.0279236623945	10.5653277468025
ENSMUSG00000043789	75.1380574712796	37.4388429786291	15.238727083446	27.2506183816866	56.2884502249544	21.2446727325663	1.40592518191267	0.037434540757149	0.999919618795791	Vwce	19	10634233	10665210	+	3540	protein_coding	von Willebrand factor C and EGF domains [Source:MGI Symbol;Acc:MGI:1919018]	-	78	38	15	27	0.979979965414329	0.484632729914148	0.198734892497137	0.354723242147133
ENSMUSG00000073802	20.2294770114983	27.5865158789899	6.09549083337842	5.04641081142345	23.9079964452441	5.57095082240093	2.10139567897558	0.037747067126121	0.999919618795791	Cdkn2b	4	89306299	89311039	-	1390	protein_coding	cyclin dependent kinase inhibitor 2B [Source:MGI Symbol;Acc:MGI:104737]	-	21	28	6	5	0.671939777060517	0.909443320505308	0.202452235810033	0.167295533866354
ENSMUSG00000057411	1316.84262260563	2165.54149650071	1172.36607028645	1231.32423798732	1741.19205955317	1201.84515413689	0.534751104523611	0.0378719386792429	0.999919618795791	Fam173a	17	25790508	25792284	-	800	protein_coding	family with sequence similarity 173, member A [Source:MGI Symbol;Acc:MGI:2384888]	-	1367	2198	1154	1220	75.9983886063095	124.042384896171	67.6553194528003	70.9249415826406
ENSMUSG00000096715	20.2294770114983	8.86709438967532	0	3.02784648685407	14.5482857005868	1.51392324342703	3.26283487261672	0.0381454524395781	0.999919618795791	Igkv3-4	6	70671788	70672377	+	360	IG_V_gene	immunoglobulin kappa variable 3-4 [Source:MGI Symbol;Acc:MGI:1330855]	-	21	9	0	3	2.59443413920588	1.12868412098427	0	0.387567986790386
ENSMUSG00000076571	16.3762432950225	0	0	0	8.18812164751124	0	5.45893130010382	0.0384371748751982	1	Igkv5-37	6	69963312	69963873	-	359	IG_V_gene	immunoglobulin kappa variable 5-37 [Source:MGI Symbol;Acc:MGI:2686256]	-	17	0	0	0	2.10610650377239	0	0	0
ENSMUSG00000073640	71.2848237548037	170.445258823759	64.0026537504734	53.4919546010886	120.865041289281	58.747304175781	1.04039952839263	0.0384869848754094	0.999919618795791	Rpl27-ps3	18	6332590	6333064	+	475	protein_coding	ribosomal protein L27, pseudogene 3 [Source:MGI Symbol;Acc:MGI:3646174]	-	74	173	63	53	6.92889478380399	16.4431455099181	6.22061132978406	5.18933135997232
ENSMUSG00000116757	107.890544061325	323.156328868167	96.5119381951583	125.150988123302	215.523436464746	110.83146315923	0.959062006116238	0.0389660926477176	0.999919618795791	AC121151.1	17	16557246	16558043	+	798	processed_pseudogene	ribosomal protein L7A (Rpl7a) pseudogene	-	112	328	95	124	6.24224755297656	18.5568116131749	5.5835041225386	7.22683163338464
ENSMUSG00000032263	246.606957854456	301.481209248961	181.848809862456	169.559403263828	274.044083551708	175.704106563142	0.641152374588886	0.0393359289071154	0.999919618795791	Bckdhb	9	83925145	84124240	+	1805	protein_coding	branched chain ketoacid dehydrogenase E1, beta polypeptide [Source:MGI Symbol;Acc:MGI:88137]	-	256	306	179	168	6.30795542195527	7.65379149077419	4.65116720146761	4.32873718210204
ENSMUSG00000006344	682.02236781623	893.606067937279	542.498684170679	567.216575203996	787.814217876755	554.857629687337	0.505637696735611	0.0402410473973565	0.999919618795791	Ggt5	10	75589340	75617200	+	5922	protein_coding	gamma-glutamyltransferase 5 [Source:MGI Symbol;Acc:MGI:1346063]	-	708	907	534	562	5.31729445812061	6.91466732679993	4.22920737792286	4.41364151116913
ENSMUSG00000026170	23.1194022988553	4.92616354981962	1.0159151388964	2.01856432456938	14.0227829243374	1.51723973173289	3.20836782181562	0.0402762369155359	0.999919618795791	Cyp27a1	1	74713574	74737892	+	2173	protein_coding	cytochrome P450, family 27, subfamily a, polypeptide 1 [Source:MGI Symbol;Acc:MGI:88594]	-	24	5	1	2	0.491221505549467	0.103882569809873	0.0215837250940287	0.0428054840449575
ENSMUSG00000030208	183.028601532604	212.810265352208	131.053052917636	110.011755689031	197.919433442406	120.532404303334	0.715443315311433	0.0404099241548834	0.999919618795791	Emp1	6	135362545	135383173	+	5935	protein_coding	epithelial membrane protein 1 [Source:MGI Symbol;Acc:MGI:107941]	-	190	216	129	109	1.42383195026824	1.64310544318518	1.01942461115128	0.854151519329106
ENSMUSG00000004187	668.536049808565	614.785211017489	411.445631253043	491.520413032644	641.660630413027	451.483022142844	0.507142386851858	0.0404636417559735	0.999919618795791	Kifc2	15	76659858	76668196	+	3932	protein_coding	kinesin family member C2 [Source:MGI Symbol;Acc:MGI:109187]	-	694	624	405	487	7.85003906093105	7.16479035090724	4.83089547936834	5.76029327264246
ENSMUSG00000032870	7762.33932184065	8406.0054814122	6361.66059976928	6011.28455856761	8084.17240162643	6186.47257916844	0.385979539878321	0.0414467675388323	0.999919618795791	Smap2	4	120968317	121017247	-	3160	protein_coding	small ArfGAP 2 [Source:MGI Symbol;Acc:MGI:1917030]	-	8058	8532	6262	5956	113.413835228143	121.897885066301	92.9420201420344	87.6590479489951
ENSMUSG00000046546	150.276114942559	36.4536102686652	30.4774541668921	45.417697302811	93.3648626056122	37.9475757348516	1.29929965381914	0.041525333622003	0.999919618795791	Fam43a	16	30599723	30602797	+	3075	protein_coding	family with sequence similarity 43, member A [Source:MGI Symbol;Acc:MGI:2676309]	-	156	37	30	45	2.25634411549055	0.543236585059094	0.457574971993408	0.680607196314824
ENSMUSG00000030979	549.085804597812	701.485689494314	411.445631253043	460.232666001819	625.285747046063	435.839148627431	0.520601335088819	0.0421715784399756	0.999919618795791	Uros	7	133686243	133710072	-	3576	protein_coding	uroporphyrinogen III synthase [Source:MGI Symbol;Acc:MGI:98917]	-	570	712	405	456	7.0892975040621	8.98907264139594	5.31182355281777	5.93057053612134
ENSMUSG00000107096	204.221386973221	188.17944760311	114.798410695294	127.169552447871	196.200417288166	120.983981571582	0.697536687940272	0.0428531797249595	0.999919618795791	Gm43597	5	150599932	150607003	-	4620	lincRNA	predicted gene 43597 [Source:MGI Symbol;Acc:MGI:5663734]	-	212	191	113	126	2.04089067722318	1.86648196630299	1.14715630153975	1.2684043204049
ENSMUSG00000017652	70.3215153256847	14.7784906494589	15.238727083446	10.0928216228469	42.5500029875718	12.6657743531465	1.7491530644238	0.0429465355442651	0.999919618795791	Cd40	2	165055627	165072948	+	3406	protein_coding	CD40 antigen [Source:MGI Symbol;Acc:MGI:88336]	-	73	15	15	10	0.953243983702858	0.198828676626706	0.206553587621804	0.136547734629613
ENSMUSG00000030688	266.836434865954	313.304001768528	213.342179168245	159.466581640981	290.070218317241	186.404380404613	0.637948500684249	0.0430339851290601	0.999919618795791	Stard10	7	101317086	101346626	+	2419	protein_coding	START domain containing 10 [Source:MGI Symbol;Acc:MGI:1860093]	-	277	318	210	158	5.0929540416467	5.93504010703591	4.07164169994134	3.03773833383452
ENSMUSG00000002033	5574.66587931147	7572.49860878272	4682.35287517352	5045.40152926116	6573.5822440471	4863.87720221734	0.434554498431426	0.0430985996196239	0.999919618795791	Cd3g	9	44969572	44980431	-	3269	protein_coding	CD3 antigen, gamma polypeptide [Source:MGI Symbol;Acc:MGI:88333]	-	5787	7686	4609	4999	78.7343811401536	106.149478787214	66.1268621005064	71.1209189097022
ENSMUSG00000010607	175.322134099652	310.348303638636	152.38727083446	139.280938395287	242.835218869144	145.834104614874	0.735381684806486	0.0438717309550646	0.999919618795791	Pigyl	9	22156846	22158358	+	777	protein_coding	phosphatidylinositol glycan anchor biosynthesis, class Y-like [Source:MGI Symbol;Acc:MGI:1913518]	-	182	315	150	138	10.4178050377379	18.3029857456908	9.05433100952206	8.26013624356343
ENSMUSG00000076937	233.120639846791	67.9810569875108	86.3527868061943	56.5198010879426	150.550848417151	71.4362939470684	1.07605198968223	0.0439261935839832	0.999919618795791	Iglc2	16	19198396	19200351	-	612	IG_C_gene	immunoglobulin lambda constant 2 [Source:MGI Symbol;Acc:MGI:99547]	-	242	69	85	56	17.5869204954573	5.09014407502708	6.5140881429617	4.25564848240424
ENSMUSG00000032549	1635.69771264401	1615.78164434084	1137.82495556397	1288.85332123755	1625.73967849242	1213.33913840076	0.422104445179818	0.0441312424418754	0.999919618795791	Rab6b	9	103111787	103185276	+	5031	protein_coding	RAB6B, member RAS oncogene family [Source:MGI Symbol;Acc:MGI:107283]	-	1698	1640	1120	1277	15.0109861772607	14.7170897111047	10.4411860037454	11.8049927043846
ENSMUSG00000032021	135.826488505775	130.050717715238	74.1618051394374	77.7147264959211	132.938603110506	75.9382658176793	0.807876845719007	0.0442647101161465	0.999919618795791	Crtam	9	40969691	41004628	-	5131	protein_coding	cytotoxic and regulatory T cell molecule [Source:MGI Symbol;Acc:MGI:1859822]	-	141	132	73	77	1.22220189980688	1.16146017516993	0.667278255299293	0.697939621505197
ENSMUSG00000105128	29.862561302688	0.985232709963924	1.0159151388964	2.01856432456938	15.423897006326	1.51723973173289	3.34592398555581	0.0448600883190204	0.999919618795791	Gm42870	16	19231333	19234802	+	3470	TEC	predicted gene 42870 [Source:MGI Symbol;Acc:MGI:5663007]	-	31	1	1	2	0.397336146473688	0.0130107679652365	0.0135162635819378	0.0268058549941477
ENSMUSG00000078881	0	24.6308177490981	1.0159151388964	0	12.3154088745491	0.507957569448202	4.60220171709116	0.0450183882146197	1	Gm14434	2	176473278	176486783	-	2774	protein_coding	predicted gene 14434 [Source:MGI Symbol;Acc:MGI:3702417]	zf-C2H2	0	25	1	0	0	0.406879639864552	0.016907510681083	0
ENSMUSG00000031132	2674.14419923426	1798.04969568416	1379.61275862132	1784.41086291933	2236.09694745921	1582.01181077032	0.499255680143092	0.0450759092346704	0.999919618795791	Cd40lg	X	57212143	57224042	+	1250	protein_coding	CD40 ligand [Source:MGI Symbol;Acc:MGI:88337]	-	2776	1825	1358	1768	98.7723314802588	65.9151526654811	50.9537185812979	65.7811392619586
ENSMUSG00000040345	9334.45867816281	9379.41539885656	7102.26273602475	7358.67624521767	9356.93703850969	7230.46949062121	0.371945826276711	0.0453279462311126	0.999919618795791	Arhgap9	10	127321964	127329943	+	3787	protein_coding	Rho GTPase activating protein 9 [Source:MGI Symbol;Acc:MGI:2143764]	-	9690	9520	6991	7291	113.803161834419	113.494299781043	86.5825005264341	89.5407929766687
ENSMUSG00000038967	384.360063218469	319.215398028312	254.994699862997	214.977100566639	351.78773062339	234.985900214818	0.582276636176779	0.0454211811428989	0.999919618795791	Pdk2	11	95026258	95041354	-	3163	protein_coding	pyruvate dehydrogenase kinase, isoenzyme 2 [Source:MGI Symbol;Acc:MGI:1343087]	-	399	324	251	213	5.61047407909208	4.62464312613218	3.72186534681011	3.13191202730391
ENSMUSG00000003283	19.2661685823794	4.92616354981962	0	2.01856432456938	12.0961660660995	1.00928216228469	3.58149056616771	0.0460225881539797	1	Hck	2	153108468	153151441	+	2092	protein_coding	hemopoietic cell kinase [Source:MGI Symbol;Acc:MGI:96052]	-	20	5	0	2	0.425200896892524	0.107904791681096	0	0.0444628665533903
ENSMUSG00000113136	33.7157950191639	69.9515224074386	20.3183027779281	20.1856432456938	51.8336587133013	20.2519730118109	1.35531144375059	0.046220319007939	0.999919618795791	Gm19951	12	99643093	99647221	+	1328	lincRNA	predicted gene, 19951 [Source:MGI Symbol;Acc:MGI:5012136]	-	35	71	20	20	1.1721840990388	2.41375218644226	0.706346907068137	0.700424072512745
ENSMUSG00000008734	501.883691570983	574.390669908968	348.458892641466	405.731429238445	538.137180739975	377.095160939956	0.512952117303607	0.0463061338638502	0.999919618795791	Gprc5b	7	118972047	118995211	-	4630	protein_coding	G protein-coupled receptor, family C, group 5, member B [Source:MGI Symbol;Acc:MGI:1927596]	-	521	583	343	402	5.00475231049528	5.68486257048663	3.47455552437543	4.03807336560868
ENSMUSG00000067203	1371.75120306541	2936.97870840246	1422.28119445496	1434.18995260654	2154.36495573394	1428.23557353075	0.592965401671107	0.0470607532218449	0.999919618795791	H2-K2	17	33974831	33978790	-	1049	unprocessed_pseudogene	histocompatibility 2, K region locus 2 [Source:MGI Symbol;Acc:MGI:95906]	-	1424	2981	1400	1421	60.3754467802671	128.297706945819	62.5948603251229	63.0010420471845
ENSMUSG00000038797	522.113168582481	714.293714723845	419.572952364214	442.065587080694	618.203441653163	430.819269722454	0.520868223941157	0.0471089099325665	0.999919618795791	Zscan2	7	80860920	80876537	+	2994	protein_coding	zinc finger and SCAN domain containing 2 [Source:MGI Symbol;Acc:MGI:99176]	zf-C2H2	542	725	413	438	8.05143603463836	10.9324781257661	6.46970357445255	6.8037987260196
ENSMUSG00000061740	436.378718390893	497.542518531782	344.395232085881	304.803213009976	466.960618461337	324.599222547928	0.524600238496483	0.0471259994937554	0.999919618795791	Cyp2d22	15	82370527	82380260	-	3909	protein_coding	cytochrome P450, family 2, subfamily d, polypeptide 22 [Source:MGI Symbol;Acc:MGI:1929474]	-	453	505	339	302	5.15416583734356	5.83254521460276	4.06743063170656	3.59310919449567
ENSMUSG00000049299	385.323371647588	645.327425026371	347.44297750257	335.081677878517	515.325398336979	341.262327690543	0.594426102022081	0.0472670022870499	0.999919618795791	Trappc1	11	69323980	69325793	+	1112	protein_coding	trafficking protein particle complex 1 [Source:MGI Symbol;Acc:MGI:1098727]	-	400	655	342	332	15.9985661204885	26.5930970951329	14.4247218014648	13.8855293109073
ENSMUSG00000041354	4450.48494252964	4431.57672941773	3249.91252932959	3562.76603286495	4441.03083597368	3406.33928109727	0.382669035194118	0.0472712426737073	0.999919618795791	Rgl2	17	33929543	33937687	+	4625	protein_coding	ral guanine nucleotide dissociation stimulator-like 2 [Source:MGI Symbol;Acc:MGI:107483]	-	4620	4498	3199	3530	44.4279316378608	43.9076426048625	32.4405814873964	35.4970376658178
ENSMUSG00000086236	19.2661685823794	21.6751196192063	5.07957569448202	4.03712864913876	20.4706441007929	4.55835217181039	2.16705551510125	0.0473956063938556	0.999919618795791	5830418P13Rik	9	103423578	103461260	+	2764	antisense	RIKEN cDNA 5830418P13 gene [Source:MGI Symbol;Acc:MGI:3604110]	-	20	22	5	4	0.321823544247164	0.359349503063008	0.0848434056246821	0.0673055838130916
ENSMUSG00000083394	487.434065134198	632.519399796839	378.936346808358	402.703582751591	559.976732465519	390.819964779975	0.518738486385776	0.0474047222451216	0.999919618795791	Gm11703	11	115724326	115724808	-	483	processed_pseudogene	predicted gene 11703 [Source:MGI Symbol;Acc:MGI:3649808]	-	506	642	373	399	46.5939192347179	60.0095408423933	36.2199484818591	38.4197830383513
ENSMUSG00000090035	1098.17160919562	1005.92259687317	754.824948200028	799.351472529474	1052.0471030344	777.088210364751	0.437069715545184	0.0474241634686669	0.999919618795791	Galnt4	10	99108159	99113247	+	5089	protein_coding	polypeptide N-acetylgalactosaminyltransferase 4 [Source:MGI Symbol;Acc:MGI:894692]	-	1140	1021	743	792	9.96318643133271	9.0578619573585	6.84766475330869	7.23805491541723
ENSMUSG00000039783	113.670394636038	20.6898869092424	25.3978784724101	23.2134897325479	67.1801407726404	24.305684102479	1.46742169994393	0.04758948981096	0.999919618795791	Kmo	1	175620381	175662116	+	4724	protein_coding	kynurenine 3-monooxygenase (kynurenine 3-hydroxylase) [Source:MGI Symbol;Acc:MGI:2138151]	-	118	21	25	23	1.11095885481902	0.200697430488311	0.248208269630209	0.226436842409285
ENSMUSG00000055093	340.047875478996	431.531926964199	293.599475141061	220.023511378062	385.789901221598	256.811493259561	0.587050371188283	0.0478900214488927	0.999919618795791	Gm8430	6	122456904	122457374	+	471	processed_pseudogene	predicted pseudogene 8430 [Source:MGI Symbol;Acc:MGI:3645406]	-	353	438	289	218	33.3334031352021	41.984173672281	28.7781626494155	21.5260690752367
ENSMUSG00000042757	140.643030651369	150.74060462448	79.2413808339194	91.8446767679068	145.691817637925	85.5430288009131	0.76808830037572	0.0479675340023075	0.999919618795791	Tmem108	9	103482947	103761837	-	9930	protein_coding	transmembrane protein 108 [Source:MGI Symbol;Acc:MGI:1932411]	-	146	153	78	91	0.65392729274762	0.695624050395137	0.368410060532457	0.426207695443204
ENSMUSG00000005150	571.241898467549	735.968834343052	458.177727642278	467.297641137811	653.6053664053	462.737684390045	0.498120738770441	0.0483233719677029	0.999919618795791	Wdr83	8	85075035	85081306	-	2818	protein_coding	WD repeat domain containing 83 [Source:MGI Symbol;Acc:MGI:1915086]	-	593	747	451	463	9.35921795325412	11.9677365276827	7.50622676289044	7.64133333785445
ENSMUSG00000091679	387.249988505826	309.363070928672	221.469500279416	246.264847597464	348.306529717249	233.86717393844	0.574768378483437	0.048637358383701	0.999919618795791	Vmn2r96	17	18573151	18616003	+	6894	protein_coding	vomeronasal 2, receptor 96 [Source:MGI Symbol;Acc:MGI:3644514]	-	402	314	218	244	2.59346642785221	2.05632035966962	1.48310309677875	1.64606768976247
ENSMUSG00000031066	894.913530651522	769.466746481825	630.883301254666	578.318678989127	832.190138566674	604.600990121897	0.460997543378246	0.0487347027640389	0.999919618795791	Usp11	X	20703906	20720539	+	4732	protein_coding	ubiquitin specific peptidase 11 [Source:MGI Symbol;Acc:MGI:2384312]	-	929	781	621	573	8.731660362235	7.45141418840838	6.15506992916534	5.63169373873773
ENSMUSG00000007872	461.424737547986	573.405437199004	326.108759585745	392.610761128744	517.415087373495	359.359760357245	0.525760197735702	0.0495277565880108	0.999919618795791	Id3	4	136143497	136145755	+	1791	protein_coding	inhibitor of DNA binding 3 [Source:MGI Symbol;Acc:MGI:96398]	bHLH	479	582	321	389	11.895036637278	14.671002979628	8.406119774435	10.1014369756422
ENSMUSG00000047617	711.884929118918	780.304306291428	544.530514448472	541.984521146878	746.094617705173	543.257517797675	0.457685272178239	0.0497104671142253	0.999919618795791	Paxx	2	25455141	25461094	-	2066	protein_coding	non-homologous end joining factor [Source:MGI Symbol;Acc:MGI:2442831]	-	739	792	536	537	15.9088936153214	17.3072182733696	12.1680391874723	12.088519394372
ENSMUSG00000024845	1887.12121264406	2242.38964787789	1494.41116931661	1607.78648451951	2064.75543026098	1551.09882691806	0.412643618053682	0.0497798686141504	0.999919618795791	Tmem134	19	4125934	4132307	+	4601	processed_transcript	transmembrane protein 134 [Source:MGI Symbol;Acc:MGI:1914240]	-	1959	2276	1471	1593	18.9368639564231	22.3332758909819	14.9950033340004	16.1024769299826
ENSMUSG00000059895	1885.19459578582	2201.99510676937	1516.76130237233	1564.38735154127	2043.5948512776	1540.5743269568	0.407609313797812	0.0497953542858327	0.999919618795791	Ptp4a3	15	73723145	73758766	+	9351	protein_coding	protein tyrosine phosphatase 4a3 [Source:MGI Symbol;Acc:MGI:1277098]	-	1957	2235	1493	1550	9.30804823397207	10.7907561133562	7.48838005577811	7.70908411325118
ENSMUSG00000054426	575.095132184025	714.293714723845	487.639266670274	426.926354646424	644.694423453935	457.282810658349	0.495463574301325	0.0499636724540437	0.999919618795791	A930005H10Rik	3	115881581	115888130	-	2385	processed_transcript	RIKEN cDNA A930005H10 gene [Source:MGI Symbol;Acc:MGI:1915411]	-	597	725	480	423	11.1329896216058	13.7240417226598	9.43928244112187	8.2486167754633
